# Supplementary material for: Alterations in hepatic mitotic and cell cycle transcriptional networks during the metabolic switch in broiler chicks
Source: Front Physiol. 2022 Oct 24;13:1020870. doi: 10.3389/fphys.2022.1020870 (PMC9639855; doi:10.3389/fphys.2022.1020870)
Supplement: Supplementary file 1 [file Table1.XLSX]

## Sheet: DLY vs. E18
Name	Chromosome	Region	Max group mean	Log₂ fold change	Fold change	P-value	FDR p-value	Bonferroni	ENSEMBL
gene:ENSGALG00000048975	9	complement(18865102..18873528)	4.05151	-11.5985	-3101.04	2.87943e-25	1.193e-23	5.96244e-21	ENSGALG00000048975
UNC93A	3	42501436..42522334	71.1359	-10.2776	-1241.27	1.60488e-171	2.12303e-168	3.32323e-167	ENSGALG00000011341
ITGBL1	1	complement(144799552..144931151)	38.6646	-8.14794	-283.644	4.20582e-142	4.09957e-139	8.709e-138	ENSGALG00000016867
SLC15A2	7	26391057..26427532	6.69301	-7.78476	-220.519	5.53508e-50	7.21899e-48	1.14615e-45	ENSGALG00000011671
gene:ENSGALG00000055139	1	25639133..25645940	0.139915	-7.63039	-198.142	4.88314e-06	2.94579e-05	0.101115	ENSGALG00000055139
PPP1R3A	1	26502865..26529724	0.197126	-7.41714	-170.916	9.39064e-06	5.3777e-05	0.194452	ENSGALG00000009435
gene:ENSGALG00000049666	6	complement(5611972..5776550)	0.0767971	-7.26706	-154.029	2.53488e-50	3.35328e-48	5.24897e-46	ENSGALG00000049666
CPA6	2	complement(115482232..115569184)	0.284873	-7.23879	-151.041	1.74178e-05	9.44315e-05	0.360671	ENSGALG00000041918
RFLNA	15	complement(5036041..5046876)	0.952895	-6.9928	-127.363	3.94543e-05	0.000198666	0.81698	ENSGALG00000003137
CALB1	2	complement(124313161..124331362)	0.194246	-6.98479	-126.657	4.65408e-05	0.000230588	0.963721	ENSGALG00000032282
WFIKKN1	14	13962836..13964455	2.66353	-6.91144	-120.379	9.6331e-27	4.35134e-25	1.99473e-22	ENSGALG00000000044
gene:ENSGALG00000027645	7	complement(25477633..25486533)	28.3194	-6.66938	-101.785	1.73045e-125	1.1051e-122	3.58323e-121	ENSGALG00000027645
NLGN1	9	complement(18880997..19157283)	0.680747	-6.66737	-101.644	1.08849e-11	1.45132e-10	2.25394e-07	ENSGALG00000040938
gene:ENSGALG00000053198	1	85747773..85925868	1.21381	-6.45962	-88.0114	3.26115e-10	3.66929e-09	6.75286e-06	ENSGALG00000053198
gene:ENSGALG00000047853	9	complement(7558287..7750116)	0.0370495	-6.37517	-83.0072	1.7922e-34	1.34379e-32	3.7111e-30	ENSGALG00000047853
gene:ENSGALG00000047878	27	complement(4020588..4026798)	2.51333	-6.3314	-80.5271	3.13787e-27	1.46381e-25	6.49759e-23	ENSGALG00000047878
gene:ENSGALG00000053850	4	complement(28206402..28211235)	0.0789	-6.30213	-78.9098	0.000355376	0.00143397	1	ENSGALG00000053850
gene:ENSGALG00000050843	5	complement(49217435..49263395)	0.365401	-6.27351	-77.3597	1.79553e-87	5.45136e-85	3.71801e-83	ENSGALG00000050843
gene:ENSGALG00000047928	1	152280702..152303975	0.015469	-6.23309	-75.2226	0.00116767	0.00418651	1	ENSGALG00000047928
gene:ENSGALG00000051842	20	11456983..11466093	0.0910293	-6.23107	-75.1171	3.33787e-08	2.8461e-07	0.000691173	ENSGALG00000051842
gene:ENSGALG00000047786	1	144896930..144916692	0.0615513	-6.1343	-70.2437	3.24195e-11	4.13221e-10	6.71311e-07	ENSGALG00000047786
HIF3A	32	complement(562790..573855)	18.4053	-6.13184	-70.1244	1.41676e-250	4.37306e-247	2.93368e-246	ENSGALG00000052546
gene:ENSGALG00000052003	5	complement(49321719..49394178)	0.347581	-6.10149	-68.6641	6.15628e-132	4.38517e-129	1.27478e-127	ENSGALG00000052003
gene:ENSGALG00000047279	3	complement(12886917..12889275)	0.140223	-6.09887	-68.5397	0.000336088	0.00136769	1	ENSGALG00000047279
gene:ENSGALG00000051077	17	2765733..2772347	0.181443	-5.9987	-63.9426	0.000355395	0.00143397	1	ENSGALG00000051077
gene:ENSGALG00000053227	9	complement(8956513..8974264)	0.0165693	-5.96745	-62.5721	0.00037826	0.0015173	1	ENSGALG00000053227
OPRM1	3	50129976..50151868	4.45052	-5.84314	-57.4066	2.05639e-27	9.76521e-26	4.25817e-23	ENSGALG00000013616
gene:ENSGALG00000053869	5	complement(49402246..49406037)	0.729373	-5.83022	-56.8948	1.89077e-22	6.4488e-21	3.91521e-18	ENSGALG00000053869
GPR142	18	9127667..9129209	5.68181	-5.82354	-56.6319	2.86807e-34	2.1162e-32	5.93891e-30	ENSGALG00000022536
VAT1L	11	13982142..14025331	2.62171	-5.78262	-55.0481	1.83202e-22	6.27152e-21	3.79356e-18	ENSGALG00000013225
gene:ENSGALG00000051165	12	complement(14350017..14357058)	0.0838245	-5.75519	-54.0115	8.55934e-07	5.8776e-06	0.0177238	ENSGALG00000051165
gene:ENSGALG00000047722	4	47171447..47179982	0.14792	-5.74349	-53.5751	1.2091e-11	1.60405e-10	2.50368e-07	ENSGALG00000047722
gene:ENSGALG00000047341	2	41502573..41507421	0.106812	-5.69759	-51.8972	0.00137308	0.00484095	1	ENSGALG00000047341
gene:ENSGALG00000051176	2	complement(82993425..83012215)	0.0125139	-5.6472	-50.116	0.000822167	0.00306369	1	ENSGALG00000051176
gene:ENSGALG00000050387	2	complement(40677931..40722683)	0.0386255	-5.54962	-46.8383	6.60261e-14	1.11876e-12	1.3672e-09	ENSGALG00000050387
gene:ENSGALG00000019484	2	complement(106812257..106856788)	2.5178	-5.53621	-46.4051	1.32604e-23	4.9413e-22	2.74583e-19	ENSGALG00000019484
MDFI	26	4904800..4905285	3.39882	-5.52381	-46.008	5.49588e-16	1.12468e-14	1.13803e-11	ENSGALG00000030377
gene:ENSGALG00000053271	9	7324085..7408792	0.00585767	-5.49452	-45.0834	6.56524e-06	3.85995e-05	0.135946	ENSGALG00000053271
gene:ENSGALG00000014965	3	64024537..64031213	1.64361	-5.48978	-44.9353	1.5177e-21	4.89684e-20	3.14271e-17	ENSGALG00000014965
gene:ENSGALG00000053427	5	49071827..49114093	0.0495606	-5.44782	-43.6473	2.07872e-19	5.72033e-18	4.3044e-15	ENSGALG00000053427
gene:ENSGALG00000054524	20	11307406..11365028	0.00353982	-5.43798	-43.3507	0.00147593	0.00515545	1	ENSGALG00000054524
gene:ENSGALG00000030128	2	complement(141356443..141375407)	0.103003	-5.42976	-43.1042	0.00224457	0.00747786	1	ENSGALG00000030128
SLC13A3	20	complement(5549899..5573824)	83.5238	-5.42334	-42.9129	3.9611e-202	7.33596e-199	8.20225e-198	ENSGALG00000054473
gene:ENSGALG00000053929	9	7572615..7587785	0.201854	-5.35859	-41.0295	5.95342e-16	1.21429e-14	1.23277e-11	ENSGALG00000053929
CALN1	19	1102760..1225316	0.570342	-5.35108	-40.8165	2.36139e-09	2.40291e-08	4.88974e-05	ENSGALG00000001122
gene:ENSGALG00000047416	5	complement(49196544..49211642)	0.161996	-5.33233	-40.2895	1.65269e-23	6.09718e-22	3.42223e-19	ENSGALG00000047416
GRIA4	1	complement(182497747..182719908)	3.84716	-5.30608	-39.5631	1.70956e-18	4.37307e-17	3.53998e-14	ENSGALG00000038995
gene:ENSGALG00000032131	2	complement(47005500..47019659)	0.127324	-5.23707	-37.7151	2.12449e-09	2.1786e-08	4.39918e-05	ENSGALG00000032131
gene:ENSGALG00000052367	8	complement(1056572..1080630)	0.0168008	-5.21601	-37.1685	5.54854e-06	3.30521e-05	0.114894	ENSGALG00000052367
gene:ENSGALG00000046946	4	47180077..47192926	0.133694	-5.18408	-36.3549	1.50266e-14	2.7581e-13	3.11155e-10	ENSGALG00000046946
ACAN	10	complement(13489102..13532280)	0.0589331	-5.12984	-35.0135	1.20012e-05	6.72505e-05	0.24851	ENSGALG00000006725
gene:ENSGALG00000054254	4	complement(5424130..5560619)	0.0570501	-5.12276	-34.8422	2.73755e-27	1.28679e-25	5.66864e-23	ENSGALG00000054254
CACNG3	14	7139995..7157615	0.204472	-5.11718	-34.7075	0.000181789	0.000794041	1	ENSGALG00000038087
GHSR	9	19459647..19464117	1.15337	-5.10184	-34.3404	4.49993e-14	7.76689e-13	9.31801e-10	ENSGALG00000027947
gene:ENSGALG00000052685	8	complement(941877..981699)	0.0143154	-5.06645	-33.5085	5.94949e-08	4.908e-07	0.00123196	ENSGALG00000052685
RD3L	5	complement(50768169..50771131)	0.12296	-5.0483	-33.0895	0.00284842	0.00918827	1	ENSGALG00000027643
gene:ENSGALG00000052385	32	complement(559718..562063)	7.32686	-5.0335	-32.7518	2.3808e-97	9.58529e-95	4.92991e-93	ENSGALG00000052385
DUSP27	1	complement(93210808..93219627)	0.270748	-4.9668	-31.272	3.1806e-10	3.58519e-09	6.58606e-06	ENSGALG00000015453
gene:ENSGALG00000047986	4	complement(55703775..55781683)	0.00435406	-4.94194	-30.7378	1.57581e-05	8.58606e-05	0.326303	ENSGALG00000047986
gene:ENSGALG00000030976	20	5490828..5492034	0.1198	-4.92298	-30.3364	0.0097621	0.0267407	1	ENSGALG00000030976
gene:ENSGALG00000048694	3	95800513..95803971	0.729012	-4.88865	-29.6232	1.92785e-23	7.08408e-22	3.992e-19	ENSGALG00000048694
C2CD4C	28	complement(2730221..2731462)	0.708061	-4.88819	-29.6137	1.34679e-09	1.40918e-08	2.7888e-05	ENSGALG00000001273
gene:ENSGALG00000047401	4	complement(28178874..28205704)	0.0266957	-4.86868	-29.2158	5.57947e-07	3.94547e-06	0.0115534	ENSGALG00000047401
RET	6	complement(5520195..5598425)	8.56727	-4.86709	-29.1836	2.37863e-26	1.05641e-24	4.92543e-22	ENSGALG00000002555
NEGR1	8	complement(29514747..29680796)	1.69712	-4.86532	-29.1479	1.98561e-25	8.33867e-24	4.1116e-21	ENSGALG00000011350
CDHR1	6	complement(3766876..3800358)	0.338944	-4.80951	-28.0419	6.20101e-09	5.91668e-08	0.000128404	ENSGALG00000002314
gene:ENSGALG00000047759	8	complement(1085113..1107488)	0.0363051	-4.79187	-27.7011	3.40142e-10	3.81091e-09	7.04332e-06	ENSGALG00000047759
CADM2	1	complement(94731886..94975094)	0.048149	-4.75775	-27.0537	0.00532721	0.0158008	1	ENSGALG00000043393
SLC4A10	7	complement(21180845..21299422)	5.06096	-4.7489	-26.8881	5.86974e-50	7.54913e-48	1.21545e-45	ENSGALG00000030032
gene:ENSGALG00000048595	8	complement(1252071..1271124)	0.093177	-4.74605	-26.8351	9.52996e-18	2.27442e-16	1.97337e-13	ENSGALG00000048595
gene:ENSGALG00000047663	2	41515331..41521079	0.0594077	-4.74547	-26.8243	0.00779339	0.0220088	1	ENSGALG00000047663
CXCL14	13	16035275..16042796	0.282035	-4.74473	-26.8106	5.05941e-06	3.03827e-05	0.104765	ENSGALG00000006346
gene:ENSGALG00000048663	10	6050750..6087976	0.00323503	-4.68028	-25.6392	0.00582903	0.0170543	1	ENSGALG00000048663
SUSD2	15	complement(8114798..8130894)	0.0350132	-4.67944	-25.6242	0.00555682	0.0163821	1	ENSGALG00000005824
SAMD11	21	complement(2922203..2982448)	6.78891	-4.66188	-25.3143	7.11971e-66	1.53322e-63	1.47428e-61	ENSGALG00000034453
gene:ENSGALG00000054477	3	23531542..23545175	0.0086581	-4.65182	-25.1384	0.00853626	0.0238054	1	ENSGALG00000054477
BTBD17	18	complement(9120847..9124152)	1.31756	-4.65137	-25.1306	2.98085e-21	9.45298e-20	6.17246e-17	ENSGALG00000023359
gene:ENSGALG00000052870	7	28970692..29126181	0.0116461	-4.6469	-25.0528	1.28703e-15	2.56299e-14	2.66505e-11	ENSGALG00000052870
gene:ENSGALG00000053715	13	complement(10202996..10208358)	0.0518923	-4.63814	-24.9012	0.000223048	0.000952905	1	ENSGALG00000053715
gene:ENSGALG00000054866	1	168819655..168837240	0.137937	-4.62171	-24.6191	1.17412e-19	3.29964e-18	2.43124e-15	ENSGALG00000054866
MYH1D	18	complement(376311..398842)	0.0186125	-4.60752	-24.3781	0.00684615	0.0196271	1	ENSGALG00000027323
gene:ENSGALG00000044293	9	23634895..23640384	3.88624	-4.57791	-23.8829	4.73679e-42	4.79374e-40	9.80847e-38	ENSGALG00000044293
gene:ENSGALG00000051825	1	97171785..97194727	0.151682	-4.57683	-23.8651	4.56323e-08	3.82403e-07	0.000944907	ENSGALG00000051825
gene:ENSGALG00000047452	5	49118522..49125179	0.0388943	-4.56528	-23.6748	6.31149e-05	0.000303292	1	ENSGALG00000047452
ALKAL2	3	complement(91939182..91952584)	13.3392	-4.55445	-23.4977	1.71049e-109	8.3364e-107	3.54192e-105	ENSGALG00000016364
ECEL1	9	complement(15727596..15733606)	0.0470945	-4.52914	-23.0891	0.0085744	0.0238901	1	ENSGALG00000030420
gene:ENSGALG00000054595	3	12913108..12918445	0.0202247	-4.5186	-22.921	0.0122238	0.0323729	1	ENSGALG00000054595
gene:ENSGALG00000051240	5	complement(49465202..49547277)	2.45257	-4.50154	-22.6515	1.89145e-125	1.16766e-122	3.91663e-121	ENSGALG00000051240
gene:ENSGALG00000052147	7	26343083..26361675	0.0130613	-4.48945	-22.4626	0.000138165	0.000620169	1	ENSGALG00000052147
gene:ENSGALG00000054344	9	23642193..23643498	8.02657	-4.48728	-22.4288	4.85419e-39	4.36406e-37	1.00516e-34	ENSGALG00000054344
SCTR	7	28353282..28366950	1.20606	-4.47968	-22.311	5.39771e-17	1.21024e-15	1.1177e-12	ENSGALG00000012106
GABRR2	3	75708979..75735202	0.197662	-4.47113	-22.1791	3.27074e-06	2.03269e-05	0.0677273	ENSGALG00000015776
FABP2	4	54716739..54719703	3.68533	-4.44856	-21.8348	4.12511e-09	4.04431e-08	8.54187e-05	ENSGALG00000011986
gene:ENSGALG00000046906	3	complement(46514066..46521284)	0.0141881	-4.44347	-21.758	0.0201281	0.0494589	1	ENSGALG00000046906
gene:ENSGALG00000048943	8	complement(1004110..1013203)	0.0106628	-4.42572	-21.4918	0.0108657	0.029312	1	ENSGALG00000048943
gene:ENSGALG00000050011	17	complement(8277780..8281390)	0.0279372	-4.4161	-21.349	0.0122304	0.0323859	1	ENSGALG00000050011
gene:ENSGALG00000049275	1	182654000..182665430	0.0434697	-4.4012	-21.1297	3.67781e-06	2.26064e-05	0.0761564	ENSGALG00000049275
gene:ENSGALG00000051248	5	4451064..4452107	0.84421	-4.40094	-21.1259	6.13936e-12	8.4725e-11	1.27128e-07	ENSGALG00000051248
gene:ENSGALG00000048693	1	complement(182726403..182744240)	0.0200936	-4.39174	-20.9916	2.15892e-05	0.000114565	0.447047	ENSGALG00000048693
gene:ENSGALG00000048764	12	complement(1573940..1583540)	0.089938	-4.39025	-20.9699	2.65431e-09	2.6789e-08	5.49629e-05	ENSGALG00000048764
gene:ENSGALG00000053257	20	complement(160570..171933)	0.00866097	-4.37025	-20.6812	0.0102243	0.0278339	1	ENSGALG00000053257
SH3RF2	13	18478205..18497381	0.0349974	-4.36912	-20.6651	0.0111379	0.0299381	1	ENSGALG00000043904
gene:ENSGALG00000051224	9	7424428..7437313	0.00746302	-4.36379	-20.5888	0.0137832	0.0358825	1	ENSGALG00000051224
MORN3	15	complement(5889130..5896824)	2.06941	-4.3418	-20.2773	8.31675e-30	4.68165e-28	1.72215e-25	ENSGALG00000004247
MOGAT1	9	8181677..8204484	180.671	-4.34092	-20.2651	1.02395e-111	5.41816e-109	2.12029e-107	ENSGALG00000005217
gene:ENSGALG00000007110	4	complement(9283691..9296473)	8.23787	-4.33363	-20.1629	1.08967e-34	8.20356e-33	2.25639e-30	ENSGALG00000007110
gene:ENSGALG00000049254	11	complement(1062451..1063994)	75.961	-4.32645	-20.0628	2.99721e-22	1.01478e-20	6.20633e-18	ENSGALG00000049254
PPY	27	5506855..5508435	6.5936	-4.32571	-20.0525	4.09792e-23	1.47366e-21	8.48556e-19	ENSGALG00000039125
gene:ENSGALG00000054926	11	complement(1066886..1069128)	1005.98	-4.3169	-19.9305	2.14386e-59	3.60949e-57	4.4393e-55	ENSGALG00000054926
gene:ENSGALG00000035854	2	41532339..41538738	0.19443	-4.30625	-19.7838	1.33586e-05	7.39616e-05	0.276617	ENSGALG00000035854
gene:ENSGALG00000054283	8	complement(1121688..1146853)	0.0085178	-4.30473	-19.763	0.00022374	0.000955422	1	ENSGALG00000054283
GREM2	3	36252106..36294690	0.481143	-4.29459	-19.6245	1.39343e-13	2.29754e-12	2.88538e-09	ENSGALG00000055021
gene:ENSGALG00000054156	5	3376178..3382843	0.0131966	-4.2811	-19.4419	0.0122509	0.0324263	1	ENSGALG00000054156
gene:ENSGALG00000053482	21	367293..376021	0.389072	-4.26492	-19.2251	1.97247e-24	7.72308e-23	4.0844e-20	ENSGALG00000053482
gene:ENSGALG00000019175	1	complement(110980772..110999784)	0.393199	-4.25861	-19.1412	8.33999e-10	8.99573e-09	1.72696e-05	ENSGALG00000019175
gene:ENSGALG00000052776	14	complement(14886885..14918432)	0.0101027	-4.25069	-19.0364	1.02459e-05	5.82426e-05	0.212162	ENSGALG00000052776
gene:ENSGALG00000052777	1	complement(137147278..137323189)	0.00116428	-4.23655	-18.8508	0.000489685	0.0019218	1	ENSGALG00000052777
gene:ENSGALG00000002692	26	4178714..4184847	0.0594869	-4.23198	-18.7912	0.0185791	0.0463226	1	ENSGALG00000002692
gene:ENSGALG00000031795	1	complement(113996679..114004370)	0.320674	-4.22446	-18.6935	5.5549e-22	1.84037e-20	1.15025e-17	ENSGALG00000031795
gene:ENSGALG00000053422	17	8283209..8317208	0.383401	-4.21058	-18.5144	7.21427e-25	2.94291e-23	1.49386e-20	ENSGALG00000053422
gene:ENSGALG00000016900	1	complement(147943317..148011418)	0.103508	-4.18575	-18.1985	0.0145322	0.0375531	1	ENSGALG00000016900
gene:ENSGALG00000033591	13	complement(4215241..4225180)	0.0266927	-4.17009	-18.0021	0.0172369	0.043463	1	ENSGALG00000033591
gene:ENSGALG00000052847	2	4476205..4483000	5.43162	-4.1626	-17.9089	7.98638e-61	1.42219e-58	1.65374e-56	ENSGALG00000052847
IFN-A_1	Z	7377531..7378293	0.106286	-4.13483	-17.5674	0.0247437	0.0587448	1	ENSGALG00000046996
gene:ENSGALG00000054419	2	complement(7836319..7845138)	0.00934178	-4.12321	-17.4265	0.0187173	0.0466045	1	ENSGALG00000054419
ARHGEF4	9	complement(2459432..2493573)	1.59207	-4.10046	-17.1538	8.92087e-27	4.03947e-25	1.84724e-22	ENSGALG00000002193
gene:ENSGALG00000036226	1	119902097..119930627	0.0480615	-4.0984	-17.1294	8.82224e-12	1.18741e-10	1.82682e-07	ENSGALG00000036226
gene:ENSGALG00000008599	5	24874554..24881577	0.688366	-4.08335	-16.9516	1.46156e-08	1.31335e-07	0.000302645	ENSGALG00000008599
gga-mir-12282	8	complement(28614486..28614551)	4.4456	-4.07996	-16.9118	3.07228e-05	0.000157949	0.636178	ENSGALG00000050771
SCN3B	24	2897357..2925022	0.32367	-4.0763	-16.8689	1.73881e-13	2.83726e-12	3.60056e-09	ENSGALG00000006490
NRN1L	11	945073..946856	4.27863	-4.05585	-16.6315	6.39063e-10	6.97433e-09	1.32331e-05	ENSGALG00000050750
gene:ENSGALG00000053009	8	complement(1016072..1030837)	0.0332118	-4.0547	-16.6183	8.96322e-08	7.17988e-07	0.00185601	ENSGALG00000053009
gene:ENSGALG00000051720	8	complement(516467..529352)	0.0931839	-4.04368	-16.4919	2.65939e-14	4.72668e-13	5.50681e-10	ENSGALG00000051720
CXXC4	4	38979231..39067086	1.04833	-4.03808	-16.4279	1.97511e-22	6.72407e-21	4.08985e-18	ENSGALG00000053595
gene:ENSGALG00000048061	3	91952647..91959710	0.141124	-4.02763	-16.3094	9.2996e-13	1.40023e-11	1.92567e-08	ENSGALG00000048061
gene:ENSGALG00000048528	4	complement(85003354..85028991)	0.0105697	-4.02331	-16.2606	0.000151407	0.000672758	1	ENSGALG00000048528
gene:ENSGALG00000051878	13	14680540..14692851	0.00575185	-4.01017	-16.1132	0.0277805	0.0646919	1	ENSGALG00000051878
HAPLN1	Z	62725137..62818255	1.4176	-3.99509	-15.9456	3.18694e-31	1.97399e-29	6.59921e-27	ENSGALG00000015627
gene:ENSGALG00000047326	2	complement(13904759..13912804)	0.436777	-3.97757	-15.7532	4.98375e-21	1.56174e-19	1.03198e-16	ENSGALG00000047326
GAB2	1	193942684..194025658	5.7991	-3.97594	-15.7354	5.80505e-46	6.71935e-44	1.20205e-41	ENSGALG00000054619
gene:ENSGALG00000049612	11	5410976..5536250	0.000571627	-3.97585	-15.7344	0.0213075	0.0518345	1	ENSGALG00000049612
gene:ENSGALG00000055024	1	complement(66731465..66732736)	0.0542879	-3.97349	-15.7087	0.0207378	0.0506948	1	ENSGALG00000055024
CRABP-I	10	complement(4148571..4161467)	0.0867035	-3.97021	-15.673	0.0221258	0.0535437	1	ENSGALG00000003193
AVR2	Z	9149010..9150157	0.0655647	-3.95353	-15.4929	0.0279941	0.0650912	1	ENSGALG00000028039
gene:ENSGALG00000054962	14	1447505..1462515	0.643324	-3.93997	-15.3479	5.07367e-57	7.89617e-55	1.05061e-52	ENSGALG00000054962
PPM1K	4	complement(46994913..47009784)	73.9044	-3.92335	-15.1722	2.28003e-146	2.63913e-143	4.72125e-142	ENSGALG00000011266
QRFPR	4	54070856..54090538	0.246467	-3.92312	-15.1697	9.79302e-05	0.00045319	1	ENSGALG00000037740
LAMB4	1	complement(15053471..15105407)	0.207028	-3.91662	-15.1015	2.66222e-10	3.03598e-09	5.51266e-06	ENSGALG00000007917
APCDD1L	20	11158900..11172710	3.36738	-3.91228	-15.0561	1.42253e-21	4.61387e-20	2.94563e-17	ENSGALG00000007543
ADAMTS6	Z	complement(20369274..20519860)	0.328832	-3.90473	-14.9775	1.25193e-10	1.48152e-09	2.59238e-06	ENSGALG00000014751
gene:ENSGALG00000054404	24	2849715..2862368	0.0487843	-3.90196	-14.9488	2.01456e-07	1.52908e-06	0.00417154	ENSGALG00000054404
gene:ENSGALG00000047716	3	3642997..3646777	0.0427579	-3.88602	-14.7846	0.00119925	0.00428575	1	ENSGALG00000047716
gene:ENSGALG00000049004	4	complement(84979267..84980880)	0.0423248	-3.87599	-14.6821	0.0266565	0.0625226	1	ENSGALG00000049004
gene:ENSGALG00000047740	3	complement(49999068..50022591)	0.0187637	-3.87276	-14.6493	1.79975e-06	1.17075e-05	0.0372674	ENSGALG00000047740
gene:ENSGALG00000045792	8	complement(28922179..28927259)	0.0637722	-3.86363	-14.5569	0.0255995	0.0604645	1	ENSGALG00000045792
gene:ENSGALG00000048062	3	complement(56834176..56836617)	0.0269883	-3.8576	-14.4961	0.0223667	0.0540491	1	ENSGALG00000048062
ANO6	1	30720903..30787549	0.10931	-3.85471	-14.4671	3.61221e-06	2.22549e-05	0.0747981	ENSGALG00000009638
DDIT4	6	complement(12170562..12174718)	86.6504	-3.84677	-14.3878	5.1856e-46	6.04008e-44	1.07378e-41	ENSGALG00000041459
gene:ENSGALG00000050926	14	complement(1471752..1473812)	1.69248	-3.8267	-14.189	8.20865e-30	4.63489e-28	1.69977e-25	ENSGALG00000050926
gene:ENSGALG00000054328	2	complement(4493597..4499235)	0.0114447	-3.81143	-14.0396	0.0458947	0.098086	1	ENSGALG00000054328
DNER	9	complement(10092468..10198054)	0.0692229	-3.79848	-13.9141	0.00116056	0.00416463	1	ENSGALG00000002958
DLGAP1	2	100491423..100845080	0.0400723	-3.79176	-13.8495	0.00164685	0.0056913	1	ENSGALG00000014793
ASCL1	1	complement(55066348..55068233)	23.2407	-3.78974	-13.8301	2.02521e-138	1.87535e-135	4.19361e-134	ENSGALG00000037082
gene:ENSGALG00000054239	20	complement(11432334..11435959)	0.0648922	-3.78323	-13.7678	5.26819e-05	0.000257161	1	ENSGALG00000054239
gene:ENSGALG00000049817	3	78138450..78142047	0.0892411	-3.78151	-13.7514	1.48121e-05	8.11598e-05	0.306714	ENSGALG00000049817
GNG4	3	38100145..38113286	7.70531	-3.77945	-13.7318	2.6204e-60	4.57828e-58	5.42606e-56	ENSGALG00000010986
gene:ENSGALG00000047688	8	11407676..11431673	0.00260039	-3.74962	-13.4508	0.0327342	0.0741933	1	ENSGALG00000047688
gene:ENSGALG00000051679	23	3600322..3607978	0.0514518	-3.74587	-13.4159	2.65772e-06	1.67875e-05	0.0550335	ENSGALG00000051679
MYLK4	2	complement(67521992..67599260)	0.0210248	-3.73972	-13.3588	0.0330189	0.0747293	1	ENSGALG00000012845
DUSP28	9	complement(2860218..2863677)	0.0325787	-3.73758	-13.339	0.0412231	0.0897544	1	ENSGALG00000000399
gene:ENSGALG00000048096	2	47032286..47070696	0.0272756	-3.73185	-13.2862	7.35555e-12	1.00092e-10	1.52311e-07	ENSGALG00000048096
gene:ENSGALG00000051664	3	complement(68615718..68627456)	0.00503245	-3.72891	-13.2591	0.0284846	0.0660327	1	ENSGALG00000051664
gene:ENSGALG00000050175	1	complement(88999525..89015712)	0.00364136	-3.72889	-13.2589	0.0277013	0.064548	1	ENSGALG00000050175
gene:ENSGALG00000030908	12	4161222..4410601	16.9215	-3.72725	-13.2438	7.04099e-103	3.03254e-100	1.45798e-98	ENSGALG00000030908
gene:ENSGALG00000051576	1	complement(148866649..148868004)	0.0421286	-3.72188	-13.1946	0.0315143	0.071895	1	ENSGALG00000051576
gene:ENSGALG00000036551	19	7761737..7767886	0.167954	-3.71009	-13.0872	3.72832e-11	4.69398e-10	7.72022e-07	ENSGALG00000036551
gene:ENSGALG00000052328	2	77868375..77907969	1.49773	-3.70921	-13.0793	3.65933e-17	8.30525e-16	7.57738e-13	ENSGALG00000052328
gene:ENSGALG00000029931	1	168842803..168850072	0.0302645	-3.70833	-13.0713	0.000250432	0.00105842	1	ENSGALG00000029931
gene:ENSGALG00000051728	5	49039335..49058044	0.0160647	-3.70465	-13.038	1.80561e-05	9.74926e-05	0.373888	ENSGALG00000051728
gene:ENSGALG00000047965	1	29974004..29995728	0.0063926	-3.68805	-12.8888	0.00181853	0.00620127	1	ENSGALG00000047965
gene:ENSGALG00000016499	3	complement(104117200..104131180)	0.0627153	-3.68309	-12.8446	0.00125795	0.00447767	1	ENSGALG00000016499
NPPC_1	9	complement(15548115..15549421)	0.37226	-3.68307	-12.8444	0.00180401	0.00616197	1	ENSGALG00000054873
gene:ENSGALG00000053007	3	44455684..44473006	0.205556	-3.65726	-12.6167	1.1364e-20	3.4787e-19	2.35315e-16	ENSGALG00000053007
PKIB	3	complement(61297796..61352281)	0.61802	-3.64005	-12.4671	3.1183e-08	2.66871e-07	0.000645707	ENSGALG00000027036
ALC	17	complement(10350513..10351698)	0.0687162	-3.63812	-12.4504	0.0420534	0.0911871	1	ENSGALG00000040392
FGF12	9	13490727..13679765	1.69556	-3.6294	-12.3754	1.57031e-26	7.02467e-25	3.25164e-22	ENSGALG00000036971
STRA6	10	3042694..3053063	0.0479595	-3.62091	-12.3028	0.00167094	0.0057552	1	ENSGALG00000001449
DCX	4	13231208..13304309	0.531511	-3.61947	-12.2905	1.52966e-13	2.50924e-12	3.16747e-09	ENSGALG00000007993
gene:ENSGALG00000054204	1	complement(152259670..152336254)	0.529563	-3.61704	-12.2698	1.65678e-29	8.99813e-28	3.4307e-25	ENSGALG00000054204
MFAP3L	4	25273122..25277372	1.75334	-3.61327	-12.2377	1.64005e-15	3.23813e-14	3.39605e-11	ENSGALG00000009667
gene:ENSGALG00000040937	2	125567349..125580298	0.0280487	-3.608	-12.1931	1.51235e-05	8.27435e-05	0.313162	ENSGALG00000040937
gene:ENSGALG00000048878	1	1021093..1024340	0.0170977	-3.60772	-12.1908	0.0411985	0.0897221	1	ENSGALG00000048878
gene:ENSGALG00000054084	3	34829770..34832690	1.78614	-3.59995	-12.1253	2.51462e-26	1.11147e-24	5.20702e-22	ENSGALG00000054084
gene:ENSGALG00000050903	8	complement(1104484..1114072)	0.0295426	-3.59311	-12.068	4.99085e-05	0.000245044	1	ENSGALG00000050903
gene:ENSGALG00000054641	5	complement(1510688..1567944)	0.000954789	-3.59192	-12.058	0.0397849	0.087125	1	ENSGALG00000054641
gene:ENSGALG00000051789	1	complement(164780489..164780848)	0.154856	-3.58774	-12.0231	0.0352693	0.0789922	1	ENSGALG00000051789
gene:ENSGALG00000049021	25	complement(3301785..3303773)	0.0278778	-3.58773	-12.0231	0.0373708	0.0827423	1	ENSGALG00000049021
gene:ENSGALG00000045282	Z	complement(64621856..64626315)	0.0377757	-3.58773	-12.023	0.0373077	0.082668	1	ENSGALG00000045282
gene:ENSGALG00000054242	4	52364823..52374750	0.00552753	-3.58771	-12.0229	0.037196	0.0825092	1	ENSGALG00000054242
gene:ENSGALG00000047309	4	complement(55880631..55886447)	0.00925765	-3.58768	-12.0226	0.0347904	0.0780803	1	ENSGALG00000047309
gene:ENSGALG00000054029	1	complement(163024524..163025759)	0.0430267	-3.58767	-12.0225	0.0373026	0.0826672	1	ENSGALG00000054029
RNF182	2	complement(60644514..60667750)	0.0498331	-3.58764	-12.0223	0.0371039	0.0823603	1	ENSGALG00000012700
EYA4	3	complement(56480470..56633286)	0.0527784	-3.58361	-11.9887	0.00164142	0.00567677	1	ENSGALG00000031656
NALCN	1	144950412..145152965	0.294478	-3.56557	-11.8397	9.28627e-14	1.55358e-12	1.92291e-09	ENSGALG00000016868
OVCH2	5	complement(7676131..7692468)	3.1386	-3.56502	-11.8353	8.5878e-09	7.99226e-08	0.000177828	ENSGALG00000005318
gene:ENSGALG00000049095	1	100247116..100307518	0.0572066	-3.56408	-11.8276	5.17532e-29	2.71521e-27	1.07165e-24	ENSGALG00000049095
LRRC39	8	12320048..12330981	1.84183	-3.55714	-11.7708	1.28448e-22	4.44647e-21	2.65978e-18	ENSGALG00000005284
gene:ENSGALG00000050316	13	complement(4226598..4232469)	0.00867498	-3.55366	-11.7425	0.0456609	0.0976714	1	ENSGALG00000050316
PACRG	3	complement(44391258..44584053)	13.1233	-3.55239	-11.7321	1.36991e-98	5.63795e-96	2.83668e-94	ENSGALG00000011560
SLITRK1	1	152610983..152613061	0.0596128	-3.55191	-11.7282	0.0028101	0.0090794	1	ENSGALG00000016905
DLK1	5	49134545..49144769	0.113349	-3.54801	-11.6965	0.000360297	0.00145154	1	ENSGALG00000011244
GRAPL	14	complement(5564574..5568596)	4.14973	-3.54412	-11.665	3.76389e-19	1.01466e-17	7.79389e-15	ENSGALG00000005094
gene:ENSGALG00000054601	8	complement(474054..507786)	0.151476	-3.539	-11.6237	5.33282e-40	5.01339e-38	1.10427e-35	ENSGALG00000054601
gene:ENSGALG00000050102	23	90792..91793	0.604993	-3.51974	-11.4696	0.00150154	0.00523209	1	ENSGALG00000050102
gene:ENSGALG00000048196	2	5902024..5920128	0.120534	-3.51559	-11.4367	4.53086e-20	1.30703e-18	9.38204e-16	ENSGALG00000048196
gene:ENSGALG00000050676	2	77415602..77769332	1.15196	-3.51535	-11.4347	2.80704e-14	4.96527e-13	5.81254e-10	ENSGALG00000050676
CCNA1	1	complement(173950858..173956539)	0.128531	-3.50961	-11.3893	0.000686191	0.00260042	1	ENSGALG00000017052
GABRB3	1	132652407..132762481	0.0569913	-3.5069	-11.3679	0.00442939	0.0134678	1	ENSGALG00000029392
SLC1A4	3	10532551..10556800	7.11363	-3.4998	-11.3121	7.0492e-35	5.39468e-33	1.45968e-30	ENSGALG00000008811
gene:ENSGALG00000047529	1	44274859..44309536	0.0204431	-3.49915	-11.3071	1.12235e-06	7.51205e-06	0.0232404	ENSGALG00000047529
gene:ENSGALG00000013001	2	77878228..78042678	8.0579	-3.48894	-11.2273	3.80406e-43	4.16871e-41	7.87707e-39	ENSGALG00000013001
ISM1	3	complement(12825298..12864186)	3.21866	-3.48643	-11.2078	1.3152e-33	9.26138e-32	2.72337e-29	ENSGALG00000009042
gene:ENSGALG00000054396	Z	7385475..7386237	0.0616682	-3.4768	-11.1333	0.0674119	0.13411	1	ENSGALG00000054396
MEP1B	2	106363753..106388946	1.79529	-3.47446	-11.1152	1.65583e-21	5.32396e-20	3.42873e-17	ENSGALG00000044606
gene:ENSGALG00000053798	W	complement(1277783..1280134)	0.0213641	-3.46221	-11.0212	0.0537751	0.111813	1	ENSGALG00000053798
PHEX	1	complement(120317314..120408886)	0.442718	-3.46056	-11.0086	5.31277e-10	5.82204e-09	1.10011e-05	ENSGALG00000016375
CTNNA3	6	7369397..7806023	0.00845662	-3.4525	-10.9472	0.051824	0.108438	1	ENSGALG00000002845
gene:ENSGALG00000016301	3	complement(87917091..88015595)	0.685517	-3.45096	-10.9356	2.72154e-12	3.89814e-11	5.63549e-08	ENSGALG00000016301
EMILIN3	20	complement(4974113..4980108)	0.0941301	-3.44472	-10.8884	2.81134e-05	0.000145558	0.582145	ENSGALG00000030012
gene:ENSGALG00000050420	2	77796122..77838063	1.32835	-3.43964	-10.8501	4.17925e-19	1.12336e-17	8.65398e-15	ENSGALG00000050420
gene:ENSGALG00000054351	11	4375440..4426418	0.0262596	-3.43617	-10.8241	7.0503e-14	1.19352e-12	1.45991e-09	ENSGALG00000054351
gene:ENSGALG00000054553	3	48375487..48385544	0.00482673	-3.43371	-10.8056	0.0493105	0.104096	1	ENSGALG00000054553
C7orf57	2	79926460..79933295	0.0296469	-3.43174	-10.7909	0.0525587	0.109776	1	ENSGALG00000047701
GSC	5	complement(45910321..45911817)	0.0415328	-3.43115	-10.7865	0.0473975	0.100654	1	ENSGALG00000010974
gene:ENSGALG00000052023	1	complement(93266081..93268788)	0.0183059	-3.43112	-10.7862	0.0468776	0.0997785	1	ENSGALG00000052023
CA3B	2	122705158..122724398	0.022467	-3.43108	-10.7859	0.0444172	0.0954026	1	ENSGALG00000037975
gene:ENSGALG00000052237	13	14704997..14707993	0.0156746	-3.43104	-10.7856	0.0444199	0.0954026	1	ENSGALG00000052237
gene:ENSGALG00000048163	1	complement(119569774..119585960)	0.0029541	-3.43052	-10.7818	0.0506188	0.106276	1	ENSGALG00000048163
gene:ENSGALG00000040263	W	2397236..2407132	0.0348501	-3.42907	-10.7709	0.0506878	0.106397	1	ENSGALG00000040263
PLCZ1	1	complement(64181929..64224901)	0.0221982	-3.42355	-10.7298	0.0556	0.114974	1	ENSGALG00000013123
5S_rRNA_12	4	2302454..2302574	0.957315	-3.41667	-10.6787	0.00319091	0.0101313	1	ENSGALG00000025329
FAM83F	1	complement(50261834..50279263)	0.0611211	-3.41664	-10.6785	0.00309335	0.00986039	1	ENSGALG00000045936
gene:ENSGALG00000048609	5	complement(3409810..3417571)	0.0664975	-3.41396	-10.6587	1.38128e-07	1.07847e-06	0.00286022	ENSGALG00000048609
SLC16A3	18	complement(4866126..4876014)	1.65404	-3.41273	-10.6496	5.58628e-13	8.65757e-12	1.15675e-08	ENSGALG00000002728
gene:ENSGALG00000050601	22	complement(2011515..2055748)	0.0115822	-3.40069	-10.5611	4.58578e-07	3.28671e-06	0.00949577	ENSGALG00000050601
TDRD15	3	102274603..102281938	1.10057	-3.40033	-10.5585	7.55782e-23	2.66611e-21	1.565e-18	ENSGALG00000016492
gene:ENSGALG00000038969	1	48088780..48089278	0.0950283	-3.39711	-10.5349	0.0732391	0.143503	1	ENSGALG00000038969
gene:ENSGALG00000048352	3	complement(65586728..65628635)	0.0132791	-3.38322	-10.434	2.18875e-06	1.4031e-05	0.0453224	ENSGALG00000048352
HBE1	1	complement(197283325..197284551)	91.7521	-3.38137	-10.4206	4.06859e-54	6.07664e-52	8.42483e-50	ENSGALG00000028273
AMY2A	8	complement(440100..444521)	2.02086	-3.37763	-10.3936	3.24884e-30	1.88027e-28	6.72738e-26	ENSGALG00000038740
PGR2/3	5	complement(17275582..17277213)	2.19921	-3.37391	-10.3669	5.88013e-13	9.0599e-12	1.2176e-08	ENSGALG00000043860
STX19	1	complement(91145013..91160961)	0.0488047	-3.34155	-10.1369	0.00420457	0.0128772	1	ENSGALG00000015413
TTC29	4	complement(31586087..31704957)	0.385405	-3.33568	-10.0958	9.29792e-07	6.32892e-06	0.0192532	ENSGALG00000010009
PTGER3	8	complement(29452244..29460129)	1.74701	-3.33199	-10.07	1.80188e-16	3.82254e-15	3.73115e-12	ENSGALG00000023142
gene:ENSGALG00000049732	W	3776607..3778421	0.0230439	-3.32637	-10.0308	0.0791006	0.152392	1	ENSGALG00000049732
IFN-A_5	Z	7401271..7402033	0.0581588	-3.30092	-9.85546	0.0708773	0.139762	1	ENSGALG00000050924
LOXL1	10	2780867..2794265	11.4492	-3.29419	-9.80956	1.66633e-75	4.34654e-73	3.45047e-71	ENSGALG00000038458
CLCN4	1	complement(126199878..126236135)	0.284087	-3.28836	-9.77001	1.15687e-05	6.50235e-05	0.239553	ENSGALG00000016607
KCNT1	17	complement(8511817..8555334)	0.511313	-3.28135	-9.72263	4.03689e-18	9.98174e-17	8.35919e-14	ENSGALG00000001645
gene:ENSGALG00000051471	1	105782115..105798155	0.00272569	-3.27277	-9.66497	0.0656518	0.131545	1	ENSGALG00000051471
gene:ENSGALG00000005956	6	complement(18712501..18725961)	11.6719	-3.27021	-9.64784	9.07371e-10	9.76009e-09	1.87889e-05	ENSGALG00000005956
gene:ENSGALG00000055140	9	9093453..9128067	0.23596	-3.26618	-9.62099	2.13182e-35	1.68724e-33	4.41437e-31	ENSGALG00000055140
gene:ENSGALG00000052812	Z	complement(46546400..46570684)	0.00421766	-3.26234	-9.59538	0.00496159	0.0148447	1	ENSGALG00000052812
gene:ENSGALG00000051382	31	1643542..1644334	0.15186	-3.26048	-9.58301	0.00969522	0.0265929	1	ENSGALG00000051382
gene:ENSGALG00000054077	1	7929313..7942481	0.0032345	-3.25974	-9.57811	0.063613	0.128209	1	ENSGALG00000054077
gga-mir-30b	2	complement(142644193..142644279)	0.500546	-3.25961	-9.57724	0.0628583	0.126937	1	ENSGALG00000018291
gene:ENSGALG00000050613	1	complement(141414385..141415904)	0.0482676	-3.25628	-9.55519	0.0665342	0.132675	1	ENSGALG00000050613
gene:ENSGALG00000048017	4	12289242..12292023	0.0151582	-3.25538	-9.54921	0.0578068	0.118652	1	ENSGALG00000048017
gene:ENSGALG00000039534	1	complement(73858709..73876956)	0.00230424	-3.25537	-9.54916	0.0578074	0.118652	1	ENSGALG00000039534
DLK2	3	31101931..31106033	0.0344362	-3.25534	-9.5489	0.0590596	0.120767	1	ENSGALG00000010386
RIBC2	1	70399298..70413365	0.0200682	-3.25531	-9.54873	0.0579334	0.118857	1	ENSGALG00000014232
gene:ENSGALG00000051718	10	complement(5723179..5756259)	0.00127071	-3.25515	-9.54771	0.0624507	0.12633	1	ENSGALG00000051718
CSPG5	2	900452..906269	0.393687	-3.24982	-9.51247	5.12909e-14	8.7873e-13	1.06208e-09	ENSGALG00000032184
gene:ENSGALG00000051445	12	complement(473865..489071)	0.0202173	-3.24848	-9.50366	0.0727795	0.142843	1	ENSGALG00000051445
GUCA1B	26	3177160..3183039	0.0129841	-3.2481	-9.50115	0.0624555	0.12633	1	ENSGALG00000001418
gene:ENSGALG00000032914	2	126144580..126149290	0.00861758	-3.24601	-9.48739	0.0669904	0.133419	1	ENSGALG00000032914
gene:ENSGALG00000050650	22	complement(4194409..4207430)	0.0562593	-3.24155	-9.45813	1.139e-07	9.02626e-07	0.00235854	ENSGALG00000050650
gene:ENSGALG00000035275	4	complement(5346739..5428483)	0.00405191	-3.24063	-9.4521	4.29654e-06	2.60977e-05	0.0889684	ENSGALG00000035275
ADGRG2	1	121777765..121819130	1.92274	-3.22428	-9.34553	7.43494e-17	1.653e-15	1.53955e-12	ENSGALG00000016511
gene:ENSGALG00000017815	1	187123728..187123866	0.298502	-3.22396	-9.34346	0.0880585	0.165989	1	ENSGALG00000017815
IL22RA1	23	complement(5809698..5818061)	4.17885	-3.22326	-9.33896	2.69512e-27	1.27007e-25	5.58079e-23	ENSGALG00000004221
FBN2	Z	complement(56968843..57129354)	0.318117	-3.20181	-9.20111	7.63472e-22	2.50599e-20	1.58092e-17	ENSGALG00000014686
gene:ENSGALG00000051831	10	complement(8707667..8717325)	0.220145	-3.20082	-9.1948	7.42428e-07	5.14587e-06	0.0153734	ENSGALG00000051831
GABRA1	13	complement(7912871..7955961)	0.21139	-3.19995	-9.18926	6.41192e-09	6.09906e-08	0.000132772	ENSGALG00000001698
gene:ENSGALG00000002671	15	3797791..3988984	0.264703	-3.19541	-9.16038	8.87627e-11	1.07655e-09	1.83801e-06	ENSGALG00000002671
SLC5A5	28	3433225..3437733	0.104466	-3.19231	-9.14075	0.00010687	0.000490636	1	ENSGALG00000041932
gene:ENSGALG00000033461	7	31212705..31221718	0.507395	-3.18852	-9.11678	2.43195e-06	1.54457e-05	0.0503583	ENSGALG00000033461
gene:ENSGALG00000048350	4	55704178..56083257	0.00803325	-3.18753	-9.11049	6.66066e-19	1.76727e-17	1.37922e-14	ENSGALG00000048350
gene:ENSGALG00000049893	8	complement(13530298..13585353)	0.00590729	-3.18724	-9.10866	9.61868e-06	5.49809e-05	0.199174	ENSGALG00000049893
GAS2	5	3197905..3276726	37.1543	-3.18105	-9.06965	9.01871e-63	1.72192e-60	1.8675e-58	ENSGALG00000003655
gene:ENSGALG00000040001	1	100328305..100430000	0.084099	-3.18085	-9.0684	2.57011e-43	2.85021e-41	5.32193e-39	ENSGALG00000040001
gene:ENSGALG00000055121	5	complement(7382763..7420605)	0.00254386	-3.17857	-9.05409	0.0056865	0.01669	1	ENSGALG00000055121
gene:ENSGALG00000038090	1	complement(25554762..25711679)	0.0106452	-3.17361	-9.02302	2.27233e-15	4.44388e-14	4.70532e-11	ENSGALG00000038090
gene:ENSGALG00000051964	23	complement(5831399..5834748)	0.595688	-3.16742	-8.98441	6.76269e-09	6.40639e-08	0.000140035	ENSGALG00000051964
gene:ENSGALG00000051803	3	complement(24740796..24769868)	0.0612585	-3.16609	-8.97612	4.74915e-11	5.90693e-10	9.83406e-07	ENSGALG00000051803
CACNA2D3	12	7720781..8130930	0.169829	-3.16113	-8.94531	2.20171e-08	1.92633e-07	0.000455908	ENSGALG00000005400
gene:ENSGALG00000051034	1	complement(62431929..62435003)	0.0119013	-3.1584	-8.9284	0.0944037	0.175767	1	ENSGALG00000051034
RFX6	3	complement(63709871..63742912)	0.0541901	-3.15515	-8.90833	0.00178616	0.0061123	1	ENSGALG00000014918
PTPRN2	2	complement(8874767..9429088)	0.999866	-3.12883	-8.74726	1.54027e-17	3.58816e-16	3.18944e-13	ENSGALG00000030054
ZFHX4	2	119316650..119443316	0.697504	-3.12721	-8.73746	4.01727e-36	3.27752e-34	8.31856e-32	ENSGALG00000037164
NOX3	3	complement(50725203..50762452)	1.33107	-3.12627	-8.73177	1.34174e-18	3.45606e-17	2.77835e-14	ENSGALG00000013659
gene:ENSGALG00000048745	2	complement(106110134..106112117)	0.988494	-3.10349	-8.59493	4.8723e-17	1.09642e-15	1.00891e-12	ENSGALG00000048745
gene:ENSGALG00000017871	8	7793618..7793700	0.465639	-3.09861	-8.56595	0.085613	0.162454	1	ENSGALG00000017871
gene:ENSGALG00000024504	4	complement(4044594..4044681)	1.61773	-3.09861	-8.56593	0.00166497	0.00573999	1	ENSGALG00000024504
gene:ENSGALG00000050747	1	complement(71337674..71340265)	0.0961272	-3.09305	-8.53296	0.000281516	0.00116872	1	ENSGALG00000050747
PVALB	1	51608164..51618692	0.0746572	-3.09004	-8.5152	0.0013414	0.00474009	1	ENSGALG00000012522
gene:ENSGALG00000053460	5	complement(54028163..54028318)	0.580394	-3.08955	-8.51233	0.00703956	0.020113	1	ENSGALG00000053460
QPCT	3	33691214..33705352	23.5359	-3.08529	-8.48721	5.09701e-19	1.36411e-17	1.05544e-14	ENSGALG00000032440
MYH1F	18	complement(407275..424203)	0.00638144	-3.07863	-8.44813	0.0848712	0.161377	1	ENSGALG00000042257
gga-mir-1627	4	38983525..38983594	0.536727	-3.07789	-8.44381	0.0888713	0.167232	1	ENSGALG00000025163
gene:ENSGALG00000050424	2	90288346..90339474	0.0131599	-3.07757	-8.44193	1.07178e-05	6.06085e-05	0.221933	ENSGALG00000050424
gene:ENSGALG00000047742	3	complement(62367298..62376423)	0.00948047	-3.07604	-8.43299	0.010967	0.0295303	1	ENSGALG00000047742
gene:ENSGALG00000047760	8	complement(28928364..28929663)	0.0861418	-3.07465	-8.42487	0.0851687	0.161777	1	ENSGALG00000047760
gene:ENSGALG00000054896	3	12801931..12842455	0.0979992	-3.07246	-8.41209	4.03203e-27	1.86218e-25	8.34913e-23	ENSGALG00000054896
gene:ENSGALG00000047503	1	71095001..71103367	0.0561234	-3.07146	-8.40623	5.84839e-05	0.000283392	1	ENSGALG00000047503
gene:ENSGALG00000046796	9	2217363..2236815	0.15333	-3.06834	-8.38806	2.17334e-09	2.22254e-08	4.50034e-05	ENSGALG00000046796
gene:ENSGALG00000053927	2	complement(125797234..125806775)	0.030712	-3.06387	-8.36213	0.000103244	0.000475405	1	ENSGALG00000053927
gene:ENSGALG00000052166	4	complement(51388449..51390732)	0.0161759	-3.05967	-8.33785	0.0815703	0.156175	1	ENSGALG00000052166
gene:ENSGALG00000054863	20	complement(1641378..1658195)	0.00217416	-3.05723	-8.32373	0.0816086	0.156232	1	ENSGALG00000054863
gene:ENSGALG00000050341	4	complement(39081469..39106836)	0.00147299	-3.05532	-8.31269	0.078368	0.151248	1	ENSGALG00000050341
gene:ENSGALG00000051343	2	9204838..9208326	0.0105035	-3.0553	-8.31261	0.0769679	0.14903	1	ENSGALG00000051343
gene:ENSGALG00000047391	4	45352853..45427998	0.000485944	-3.05528	-8.3125	0.07697	0.14903	1	ENSGALG00000047391
gene:ENSGALG00000047945	8	complement(27188226..27197372)	0.00398952	-3.05528	-8.3125	0.0769701	0.14903	1	ENSGALG00000047945
gene:ENSGALG00000025389	23	complement(2702963..2703033)	0.517785	-3.05528	-8.3125	0.0780963	0.150787	1	ENSGALG00000025389
gene:ENSGALG00000050809	5	45989714..45995710	0.00608096	-3.05528	-8.31249	0.077919	0.150507	1	ENSGALG00000050809
gene:ENSGALG00000049792	5	53667078..53679950	0.00281127	-3.05528	-8.31246	0.0769707	0.14903	1	ENSGALG00000049792
gene:ENSGALG00000053749	6	10527301..10530096	0.117522	-3.05526	-8.31239	0.0775053	0.149817	1	ENSGALG00000053749
gene:ENSGALG00000023601	3	complement(13885030..13898284)	0.0284903	-3.05526	-8.31236	0.077495	0.149813	1	ENSGALG00000023601
gene:ENSGALG00000054046	4	14419001..14435399	0.00220191	-3.05526	-8.31234	0.0813361	0.155807	1	ENSGALG00000054046
RAX	Z	complement(921298..923007)	0.0286886	-3.05524	-8.31228	0.0769741	0.14903	1	ENSGALG00000033279
gene:ENSGALG00000016157	1	110541743..110555529	0.0140158	-3.05524	-8.31228	0.0769742	0.14903	1	ENSGALG00000016157
gene:ENSGALG00000054604	23	complement(6144924..6147350)	0.075085	-3.05524	-8.31228	0.0769742	0.14903	1	ENSGALG00000054604
gene:ENSGALG00000054337	Z	complement(77337885..77366390)	0.0174485	-3.05524	-8.31224	0.0769748	0.14903	1	ENSGALG00000054337
gene:ENSGALG00000052616	5	25121887..25127336	0.00652961	-3.05524	-8.31224	0.0769748	0.14903	1	ENSGALG00000052616
gene:ENSGALG00000053793	6	complement(35515355..35536997)	0.0016306	-3.05524	-8.31224	0.0769749	0.14903	1	ENSGALG00000053793
gene:ENSGALG00000051673	3	67516463..67522343	0.00593283	-3.05522	-8.31216	0.0769763	0.14903	1	ENSGALG00000051673
gene:ENSGALG00000052159	28	complement(1498724..1501560)	0.0122986	-3.05522	-8.31216	0.0769763	0.14903	1	ENSGALG00000052159
gene:ENSGALG00000029660	18	complement(346119..360643)	0.0227674	-3.05521	-8.31209	0.0769776	0.14903	1	ENSGALG00000029660
gene:ENSGALG00000053713	5	54094823..54095836	0.0336915	-3.0552	-8.31201	0.079086	0.152386	1	ENSGALG00000053713
gene:ENSGALG00000046909	4	25954485..25969153	0.002453	-3.05467	-8.30899	0.0812002	0.155595	1	ENSGALG00000046909
gene:ENSGALG00000044070	14	complement(13583437..13597109)	0.0213801	-3.05438	-8.30733	0.0804462	0.154518	1	ENSGALG00000044070
gene:ENSGALG00000049879	10	8562539..8617941	0.0757295	-3.05017	-8.28312	1.6548e-27	7.91912e-26	3.4266e-23	ENSGALG00000049879
gene:ENSGALG00000051104	13	15795525..15799585	1.69883	-3.04118	-8.23167	1.49724e-29	8.15557e-28	3.10034e-25	ENSGALG00000051104
gene:ENSGALG00000004441	18	complement(8995773..8999287)	0.0217958	-3.03949	-8.22201	0.0976403	0.180535	1	ENSGALG00000004441
gene:ENSGALG00000050234	8	complement(643880..692683)	0.022786	-3.03796	-8.21327	2.982e-12	4.2482e-11	6.17482e-08	ENSGALG00000050234
gene:ENSGALG00000048702	3	10816074..10919491	0.000327261	-3.0338	-8.18967	0.0898991	0.168753	1	ENSGALG00000048702
MYOM2	3	complement(90705369..90802601)	0.0165317	-3.01772	-8.09887	0.0146861	0.0378971	1	ENSGALG00000016342
THSD7B	7	30959190..31199600	1.05684	-3.00707	-8.03932	3.93221e-22	1.31929e-20	8.14244e-18	ENSGALG00000012362
gene:ENSGALG00000052410	3	complement(21542138..21610006)	0.00124334	-2.99475	-7.97092	0.0101458	0.0276446	1	ENSGALG00000052410
gene:ENSGALG00000048897	5	complement(52592660..52680211)	0.00216623	-2.99341	-7.96354	0.00578123	0.0169412	1	ENSGALG00000048897
gene:ENSGALG00000051227	24	1465491..1467761	0.0984171	-2.98826	-7.93514	0.000319445	0.00130888	1	ENSGALG00000051227
gene:ENSGALG00000044406	27	7014942..7018742	5.29395	-2.98582	-7.92176	4.02858e-22	1.34917e-20	8.34198e-18	ENSGALG00000044406
AvBD6	3	107446916..107449084	6.50411	-2.98516	-7.91812	4.98075e-12	6.94081e-11	1.03136e-07	ENSGALG00000016668
gene:ENSGALG00000051006	3	23402707..23425077	0.0274574	-2.97542	-7.86488	2.79469e-08	2.40733e-07	0.000578697	ENSGALG00000051006
FDXR	18	complement(10513328..10522618)	124.933	-2.97148	-7.84338	3.45051e-107	1.59759e-104	7.14497e-103	ENSGALG00000035816
SYT16	5	complement(54047342..54104268)	0.872775	-2.96447	-7.80537	5.82694e-13	8.98685e-12	1.20658e-08	ENSGALG00000011861
gene:ENSGALG00000051755	6	20702413..20709919	0.114133	-2.95941	-7.77804	5.94853e-10	6.49952e-09	1.23176e-05	ENSGALG00000051755
gene:ENSGALG00000052663	9	20974867..21024812	0.0930587	-2.95799	-7.7704	7.21623e-07	5.00917e-06	0.0149426	ENSGALG00000052663
GLRA2	1	complement(123760153..123886114)	0.0922684	-2.95155	-7.73579	0.00270411	0.0087901	1	ENSGALG00000016571
FGF14	1	144408607..144791819	0.369754	-2.94225	-7.68611	0.000553791	0.00214207	1	ENSGALG00000016866
HARBI1	5	23739312..23743460	15.8018	-2.94127	-7.68088	2.70663e-60	4.68475e-58	5.60462e-56	ENSGALG00000008354
CAMK1G	26	3099869..3114498	0.646139	-2.93758	-7.66127	3.43997e-16	7.17435e-15	7.12314e-12	ENSGALG00000001319
TMEM37	7	complement(28370913..28374010)	44.7433	-2.93689	-7.6576	1.62369e-89	5.4674e-87	3.36217e-85	ENSGALG00000012111
DYNC1I1	2	23942102..24123388	12.5412	-2.93529	-7.64911	2.60715e-83	7.66418e-81	5.39862e-79	ENSGALG00000009722
gene:ENSGALG00000010854	2	29076224..29386193	3.2386	-2.93318	-7.63792	5.58796e-21	1.74224e-19	1.1571e-16	ENSGALG00000010854
gene:ENSGALG00000052555	8	complement(542826..623040)	0.00399122	-2.93227	-7.63311	7.22179e-06	4.21917e-05	0.149542	ENSGALG00000052555
TMEM121	8	complement(4267898..4268836)	0.137541	-2.93092	-7.62595	0.00367633	0.0114199	1	ENSGALG00000054831
gene:ENSGALG00000050975	3	46999386..47016506	0.235558	-2.93034	-7.62289	0.000178765	0.000782679	1	ENSGALG00000050975
TAFA2	1	complement(32828666..32879723)	0.274487	-2.92648	-7.60253	0.000136454	0.000613085	1	ENSGALG00000019361
gene:ENSGALG00000037810	9	10007773..10030126	0.0851786	-2.91496	-7.54208	4.71521e-14	8.11576e-13	9.76378e-10	ENSGALG00000037810
gene:ENSGALG00000045520	13	11295210..11299437	0.229708	-2.91293	-7.53147	0.00109837	0.0039699	1	ENSGALG00000045520
RERG	1	complement(62631477..62735236)	0.88931	-2.90132	-7.47112	1.99741e-09	2.05284e-08	4.13605e-05	ENSGALG00000028186
EDAR	1	complement(137823933..137849975)	0.196259	-2.90084	-7.46862	4.89597e-05	0.000240964	1	ENSGALG00000016809
gene:ENSGALG00000019824	27	complement(4598068..4598790)	0.10854	-2.89577	-7.4424	0.0199756	0.0491823	1	ENSGALG00000019824
gene:ENSGALG00000054214	4	complement(60236399..60244312)	0.00990498	-2.89333	-7.42983	0.0129571	0.034014	1	ENSGALG00000054214
CBLN3	20	12108431..12112972	0.0422275	-2.8932	-7.42916	0.0150151	0.038558	1	ENSGALG00000030821
gene:ENSGALG00000046813	12	14314909..14359106	0.00374064	-2.88825	-7.40371	0.001753	0.00600898	1	ENSGALG00000046813
gene:ENSGALG00000049234	8	complement(26591788..26603679)	0.0145855	-2.88812	-7.40305	0.00303093	0.00968642	1	ENSGALG00000049234
gene:ENSGALG00000053987	2	complement(124482268..124500607)	0.173671	-2.88504	-7.38727	1.8826e-18	4.78267e-17	3.89829e-14	ENSGALG00000053987
gene:ENSGALG00000049042	1	97221622..97223333	0.489131	-2.88414	-7.38264	9.92725e-08	7.92127e-07	0.00205563	ENSGALG00000049042
NECAB1	2	124557381..124612440	0.591512	-2.87734	-7.34795	1.28209e-07	1.00746e-06	0.00265483	ENSGALG00000029509
TACR1	22	3951091..3963204	0.039409	-2.87452	-7.33362	0.0186702	0.0465122	1	ENSGALG00000036638
NAV2	5	1958644..2261543	7.35667	-2.87426	-7.33228	1.5295e-27	7.33843e-26	3.16714e-23	ENSGALG00000003999
gene:ENSGALG00000051855	1	111443592..111447711	0.281898	-2.87324	-7.32711	1.73571e-09	1.79182e-08	3.59413e-05	ENSGALG00000051855
MYL1	7	complement(2795396..2813128)	0.162447	-2.873	-7.32588	0.000940932	0.00345893	1	ENSGALG00000002907
gene:ENSGALG00000050081	3	complement(1875659..1876234)	0.379373	-2.86653	-7.29309	0.0041835	0.0128233	1	ENSGALG00000050081
gene:ENSGALG00000049804	2	complement(29341477..29367200)	0.587112	-2.858	-7.2501	4.30686e-20	1.2502e-18	8.91821e-16	ENSGALG00000049804
ADAMTSL5	28	complement(3331413..3336022)	6.75229	-2.8558	-7.23902	1.34466e-09	1.40776e-08	2.7844e-05	ENSGALG00000024298
ST8SIA1	1	66588236..66704165	0.462524	-2.8541	-7.23052	6.67738e-06	3.9209e-05	0.138269	ENSGALG00000013211
OCM	14	complement(1425959..1429348)	0.316684	-2.85404	-7.23021	0.000288299	0.00119501	1	ENSGALG00000003462
gene:ENSGALG00000043735	31	5208704..5213525	0.0165141	-2.85305	-7.22528	0.112283	0.201559	1	ENSGALG00000043735
gene:ENSGALG00000052582	4	complement(86990450..87018750)	0.0393904	-2.84952	-7.20761	3.66185e-07	2.66473e-06	0.00758259	ENSGALG00000052582
TRPC7	13	15696791..15759768	0.197607	-2.84605	-7.19029	1.86444e-07	1.42096e-06	0.00386069	ENSGALG00000006297
PDE1C	2	48126705..48416766	0.390287	-2.84017	-7.16103	4.09131e-09	4.0133e-08	8.47188e-05	ENSGALG00000039935
DTHD1	4	complement(70171192..70186328)	0.010927	-2.83421	-7.13153	0.114149	0.204191	1	ENSGALG00000020139
gene:ENSGALG00000047048	1	158914969..158931796	0.00182092	-2.82522	-7.08722	0.10938	0.197323	1	ENSGALG00000047048
PKD2L1	6	18351666..18365667	0.0138141	-2.82501	-7.08621	0.109356	0.1973	1	ENSGALG00000005766
GAD1	7	complement(18202368..18226959)	0.00899353	-2.82457	-7.08405	0.109316	0.197265	1	ENSGALG00000034070
gene:ENSGALG00000048688	2	complement(5977318..5978873)	0.0196542	-2.82402	-7.08134	0.1093	0.197255	1	ENSGALG00000048688
CATHL1	2	complement(4078678..4080170)	4.49038	-2.8237	-7.07974	1.77736e-13	2.89505e-12	3.68038e-09	ENSGALG00000027973
KCNH5	5	53682353..53829994	0.0102128	-2.82292	-7.07595	0.105355	0.191433	1	ENSGALG00000011858
gene:ENSGALG00000049849	4	complement(81666986..81671802)	0.00651571	-2.82292	-7.07591	0.105519	0.191645	1	ENSGALG00000049849
gene:ENSGALG00000050550	14	14337546..14339801	0.0138258	-2.8229	-7.07585	0.105358	0.191433	1	ENSGALG00000050550
gene:ENSGALG00000036852	1	77963727..77964914	0.0260211	-2.8229	-7.07582	0.105359	0.191433	1	ENSGALG00000036852
gene:ENSGALG00000050032	3	complement(70594485..70607265)	0.00241675	-2.8229	-7.07582	0.105359	0.191433	1	ENSGALG00000050032
MMP27	1	183804597..183812551	0.0146853	-2.82288	-7.07575	0.105361	0.191433	1	ENSGALG00000019060
gene:ENSGALG00000047829	5	51195653..51219353	0.00128329	-2.82288	-7.07573	0.105362	0.191433	1	ENSGALG00000047829
gene:ENSGALG00000025188	2	1911577..1911668	0.327875	-2.82288	-7.07572	0.105362	0.191433	1	ENSGALG00000025188
gene:ENSGALG00000050046	1	92618635..92624870	0.0273665	-2.82287	-7.07569	0.105362	0.191433	1	ENSGALG00000050046
gene:ENSGALG00000051003	7	24359570..24372208	0.00238826	-2.82287	-7.07569	0.105362	0.191433	1	ENSGALG00000051003
gene:ENSGALG00000052315	13	7712371..7738317	0.00117111	-2.82287	-7.07569	0.105363	0.191433	1	ENSGALG00000052315
OVALX	2	complement(67714111..67721182)	0.0223397	-2.82287	-7.07569	0.105363	0.191433	1	ENSGALG00000043252
gga-mir-6686	14	1163148..1163257	0.275761	-2.82286	-7.07566	0.105364	0.191433	1	ENSGALG00000027668
gene:ENSGALG00000046818	20	4501767..4521945	0.00147604	-2.82286	-7.07563	0.105364	0.191433	1	ENSGALG00000046818
gene:ENSGALG00000052427	20	12859990..12920745	0.000493558	-2.82286	-7.07563	0.105364	0.191433	1	ENSGALG00000052427
SAXO2	10	complement(12109325..12115762)	0.0113757	-2.82284	-7.07556	0.105366	0.191433	1	ENSGALG00000006119
gene:ENSGALG00000051292	8	2070067..2113618	0.000678762	-2.82284	-7.07553	0.105367	0.191433	1	ENSGALG00000051292
gene:ENSGALG00000053637	4	complement(41896220..41902079)	0.00499424	-2.82284	-7.07553	0.105367	0.191433	1	ENSGALG00000053637
gene:ENSGALG00000052572	4	complement(43418871..43429525)	0.00277211	-2.82284	-7.07553	0.105367	0.191433	1	ENSGALG00000052572
gene:ENSGALG00000053696	3	38378503..38393213	0.00198422	-2.82283	-7.0755	0.105368	0.191433	1	ENSGALG00000053696
CCDC89	1	complement(191549710..191552051)	0.0215023	-2.82283	-7.0755	0.105368	0.191433	1	ENSGALG00000037520
gga-mir-7469	4	18082789..18082855	0.430837	-2.82283	-7.07547	0.105369	0.191433	1	ENSGALG00000033744
gene:ENSGALG00000051464	14	complement(5844133..5864307)	0.0014342	-2.82283	-7.07547	0.105369	0.191433	1	ENSGALG00000051464
gene:ENSGALG00000050180	1	129687005..129688288	0.0224023	-2.82281	-7.0754	0.105371	0.191433	1	ENSGALG00000050180
gene:ENSGALG00000049302	2	complement(5196555..5232092)	0.000789727	-2.82279	-7.07531	0.106402	0.192908	1	ENSGALG00000049302
CACNA1H	14	complement(5667870..5837019)	0.38536	-2.81505	-7.03742	2.72659e-13	4.35314e-12	5.64595e-09	ENSGALG00000005215
HOXA9	2	complement(32643254..32645922)	0.116629	-2.81501	-7.03723	0.00233536	0.00774687	1	ENSGALG00000028983
WNK2	12	complement(6869736..6975801)	0.243314	-2.81222	-7.02364	3.37682e-13	5.34519e-12	6.99239e-09	ENSGALG00000038850
DRC7	11	complement(510445..522708)	0.92104	-2.81044	-7.015	4.70549e-19	1.26218e-17	9.74366e-15	ENSGALG00000030160
PRAG1	4	49596691..49613503	0.482564	-2.8088	-7.00704	1.14149e-15	2.27561e-14	2.36368e-11	ENSGALG00000019003
gene:ENSGALG00000053789	1	11139951..11155538	0.00471879	-2.80696	-6.99807	0.0246526	0.0585717	1	ENSGALG00000053789
gene:ENSGALG00000054932	20	4829046..4833668	0.0060115	-2.80643	-6.9955	0.114946	0.205345	1	ENSGALG00000054932
gene:ENSGALG00000048804	2	complement(62536124..62568322)	0.0418624	-2.80511	-6.98913	4.73626e-09	4.60691e-08	9.80737e-05	ENSGALG00000048804
PIWIL1	15	complement(3630416..3647097)	0.65895	-2.80023	-6.9655	1.56311e-14	2.86055e-13	3.23673e-10	ENSGALG00000002645
gene:ENSGALG00000045264	10	complement(2776348..2783810)	0.0159432	-2.78963	-6.91451	0.0071194	0.0203223	1	ENSGALG00000045264
CCDC92	15	5140595..5154005	0.873545	-2.78717	-6.90275	6.74166e-16	1.36903e-14	1.396e-11	ENSGALG00000003146
gene:ENSGALG00000051542	9	7265839..7296645	0.00504841	-2.78576	-6.89602	0.00210337	0.00705087	1	ENSGALG00000051542
gene:ENSGALG00000054422	1	complement(113976114..113993963)	0.0159825	-2.78448	-6.88986	5.06206e-05	0.000247949	1	ENSGALG00000054422
LOXHD1	Z	1917367..2035364	0.0110871	-2.78442	-6.8896	0.0205526	0.0502953	1	ENSGALG00000037829
FEZF2	12	complement(13539675..13541861)	0.0442248	-2.78414	-6.88826	0.0196947	0.0485939	1	ENSGALG00000007184
gene:ENSGALG00000045823	31	complement(3601988..3607825)	0.11819	-2.78407	-6.88793	0.018873	0.0469416	1	ENSGALG00000045823
gene:ENSGALG00000053761	7	complement(8853684..8886303)	0.0021829	-2.78404	-6.8878	0.0217684	0.052796	1	ENSGALG00000053761
gene:ENSGALG00000053119	1	166702740..166711335	0.00312235	-2.78026	-6.86978	0.124842	0.219341	1	ENSGALG00000053119
gene:ENSGALG00000043657	3	40001158..40021495	0.0268722	-2.77549	-6.84708	1.33699e-06	8.85903e-06	0.027685	ENSGALG00000043657
gene:ENSGALG00000049955	2	complement(4455425..4548459)	0.181705	-2.77534	-6.84638	1.22945e-20	3.73269e-19	2.54582e-16	ENSGALG00000049955
MYPN	6	11198643..11240977	0.0296214	-2.77137	-6.82755	0.00624387	0.0181225	1	ENSGALG00000003925
gene:ENSGALG00000035425	9	9132083..9145997	0.0113683	-2.76767	-6.81007	0.00445076	0.0135239	1	ENSGALG00000035425
FAT4	4	complement(52507987..52651583)	1.31361	-2.76582	-6.80132	4.86152e-36	3.94892e-34	1.00668e-31	ENSGALG00000011823
PTPN21	5	complement(43288734..43321236)	10.1178	-2.76406	-6.79304	2.71386e-80	7.61526e-78	5.61959e-76	ENSGALG00000010616
gene:ENSGALG00000052502	13	complement(2324430..2325482)	0.064181	-2.76405	-6.79299	0.0272477	0.0637477	1	ENSGALG00000052502
gene:ENSGALG00000051220	7	complement(3620862..3636109)	0.0047766	-2.76031	-6.77541	0.0371066	0.0823603	1	ENSGALG00000051220
CATHL2	2	complement(4074457..4076222)	17.8852	-2.75668	-6.75838	1.99666e-15	3.92966e-14	4.13448e-11	ENSGALG00000019696
gene:ENSGALG00000048327	7	17192102..17225943	0.0776351	-2.75051	-6.72956	5.32253e-15	1.00997e-13	1.10214e-10	ENSGALG00000048327
gene:ENSGALG00000051460	5	complement(57862387..57869575)	0.0670268	-2.74882	-6.72167	0.142171	0.243374	1	ENSGALG00000051460
EHF	5	18995653..19029466	2.39082	-2.7469	-6.71275	6.66089e-15	1.25493e-13	1.37927e-10	ENSGALG00000007817
LRRN3	1	complement(27616564..27618690)	0.111893	-2.74168	-6.6885	0.000584322	0.00224982	1	ENSGALG00000009488
ATP8B1	Z	334119..365812	0.349476	-2.73121	-6.64014	6.56347e-09	6.23789e-08	0.00013591	ENSGALG00000030834
gene:ENSGALG00000042759	1	129430004..129482027	11.2393	-2.72495	-6.61137	1.53256e-69	3.63884e-67	3.17347e-65	ENSGALG00000042759
gene:ENSGALG00000035737	5	complement(56938937..56940101)	0.339677	-2.72046	-6.59085	5.31453e-05	0.000259355	1	ENSGALG00000035737
gene:ENSGALG00000005648	4	2395597..2401986	1.92386	-2.72033	-6.59025	1.76044e-36	1.45551e-34	3.64535e-32	ENSGALG00000005648
SNORD79	8	7796377..7796455	9.72775	-2.71973	-6.58748	9.01463e-08	7.21794e-07	0.00186666	ENSGALG00000025527
gene:ENSGALG00000050356	W	complement(4377385..4378818)	0.306089	-2.71952	-6.58655	1.84262e-06	1.1957e-05	0.0381551	ENSGALG00000050356
gene:ENSGALG00000005493	4	complement(2258265..2264371)	0.336586	-2.7152	-6.56686	3.11935e-05	0.000160073	0.645923	ENSGALG00000005493
gene:ENSGALG00000047576	9	21058393..21091610	0.00450285	-2.71268	-6.55539	0.0012991	0.00460995	1	ENSGALG00000047576
gene:ENSGALG00000029796	1	complement(26308146..26460661)	0.115567	-2.71238	-6.55401	3.01785e-62	5.53372e-60	6.24906e-58	ENSGALG00000029796
PRRX2	17	5954829..5971002	0.0527641	-2.71116	-6.54849	0.00268707	0.00874595	1	ENSGALG00000028236
AvBD5	3	complement(107467262..107468665)	0.379316	-2.70386	-6.51543	0.000576831	0.00222375	1	ENSGALG00000042193
NTRK3	10	13669102..13847266	0.432858	-2.70244	-6.50904	4.39912e-12	6.1721e-11	9.10926e-08	ENSGALG00000040241
CTNNA2	4	complement(87427085..87823826)	0.707481	-2.70241	-6.50889	5.37557e-13	8.36601e-12	1.11312e-08	ENSGALG00000027853
gene:ENSGALG00000052553	6	complement(12742135..12743460)	0.224996	-2.70227	-6.50825	0.00818726	0.0229253	1	ENSGALG00000052553
gene:ENSGALG00000050927	2	137075152..137093893	0.0491845	-2.70046	-6.50008	2.15421e-08	1.89081e-07	0.000446073	ENSGALG00000050927
RASGEF1C	13	14754116..14817923	0.926177	-2.69629	-6.48133	6.85903e-12	9.37485e-11	1.4203e-07	ENSGALG00000006076
gene:ENSGALG00000052112	21	2642519..2644918	0.296351	-2.69498	-6.47547	2.40602e-06	1.5302e-05	0.0498215	ENSGALG00000052112
gene:ENSGALG00000054089	22	1989245..2081305	0.00163935	-2.69173	-6.46089	0.0035252	0.0110319	1	ENSGALG00000054089
gene:ENSGALG00000054300	1	185079008..185103463	0.0209325	-2.69107	-6.45794	1.59183e-06	1.04172e-05	0.032962	ENSGALG00000054300
SLC35D3	3	complement(55006646..55011097)	0.443898	-2.68963	-6.45146	2.94574e-05	0.000152049	0.609974	ENSGALG00000030545
gene:ENSGALG00000050033	3	complement(46953567..46963039)	0.0491946	-2.68934	-6.45018	8.16792e-06	4.72571e-05	0.169133	ENSGALG00000050033
LRRC17	1	13007015..13024134	2.36501	-2.68894	-6.44837	7.82486e-32	5.06701e-30	1.62029e-27	ENSGALG00000008298
gene:ENSGALG00000052635	8	complement(11753979..11755589)	2.01554	-2.68632	-6.43668	5.04663e-12	7.01679e-11	1.04501e-07	ENSGALG00000052635
LEF1	4	37872665..37926777	2.25569	-2.68564	-6.43368	7.80722e-22	2.55008e-20	1.61664e-17	ENSGALG00000031960
NCKAP5	7	complement(29785117..30106820)	3.80785	-2.67813	-6.40026	1.47207e-50	1.96135e-48	3.04822e-46	ENSGALG00000012177
gene:ENSGALG00000038428	26	complement(5153922..5163862)	0.0187544	-2.67659	-6.39345	0.000374249	0.00150284	1	ENSGALG00000038428
CATHL3	2	4072545..4073720	36.0865	-2.66444	-6.33981	1.4398e-15	2.858e-14	2.9814e-11	ENSGALG00000034150
gene:ENSGALG00000034580	5	complement(57615599..57617453)	0.0344734	-2.66237	-6.33073	0.028745	0.0665159	1	ENSGALG00000034580
KAZALD1	6	complement(24015945..24019958)	0.684829	-2.65729	-6.30849	2.04086e-09	2.09632e-08	4.22601e-05	ENSGALG00000007837
SFRP1	22	complement(2877954..2888842)	25.2669	-2.65657	-6.30531	4.2913e-65	8.92976e-63	8.886e-61	ENSGALG00000003473
SLITRK6	1	151668738..151671260	0.724988	-2.65644	-6.30475	1.66567e-13	2.72992e-12	3.44909e-09	ENSGALG00000016904
gene:ENSGALG00000050914	3	91851695..91866989	0.0349908	-2.64889	-6.27186	6.03298e-07	4.24671e-06	0.0124925	ENSGALG00000050914
TENM4	1	193461898..193803700	1.34601	-2.64126	-6.23875	3.38674e-35	2.65773e-33	7.01291e-31	ENSGALG00000033966
MAB21L1	1	174520441..174521798	0.89802	-2.6388	-6.22813	2.194e-11	2.8375e-10	4.54312e-07	ENSGALG00000045052
LAMB3	26	complement(3114989..3135255)	1.19526	-2.63791	-6.2243	1.72125e-23	6.33747e-22	3.56418e-19	ENSGALG00000001343
gene:ENSGALG00000054768	23	3529278..3554337	0.010188	-2.63512	-6.21226	0.000239829	0.00101732	1	ENSGALG00000054768
gene:ENSGALG00000052835	4	30829558..30845525	0.31394	-2.63139	-6.19622	7.2355e-23	2.55728e-21	1.49825e-18	ENSGALG00000052835
gene:ENSGALG00000015810	3	complement(76468737..76481009)	0.956944	-2.62783	-6.18097	5.02726e-13	7.84371e-12	1.04099e-08	ENSGALG00000015810
PITX2	4	57785050..57798938	1.8964	-2.62514	-6.16944	3.07503e-11	3.92886e-10	6.36746e-07	ENSGALG00000042492
TTLL2	3	42525653..42527287	0.157429	-2.62483	-6.16811	0.000163764	0.000722637	1	ENSGALG00000049616
gene:ENSGALG00000049059	5	3286562..3300012	0.00765755	-2.61882	-6.14249	0.00683298	0.0195923	1	ENSGALG00000049059
PLSCR5	9	complement(11740248..11751391)	0.0495621	-2.61879	-6.14233	0.00502826	0.0150151	1	ENSGALG00000006807
gene:ENSGALG00000053294	13	16179697..16207924	0.0182582	-2.61878	-6.14231	3.92636e-06	2.40146e-05	0.0813032	ENSGALG00000053294
gene:ENSGALG00000047955	3	complement(15600389..15603289)	0.0355423	-2.61874	-6.14214	0.00855645	0.0238476	1	ENSGALG00000047955
GAP43	1	complement(83026159..83080167)	0.0564492	-2.61868	-6.14186	0.00595696	0.0173984	1	ENSGALG00000015089
FAM81A	10	complement(7166206..7175738)	1.44141	-2.61751	-6.13692	1.14661e-14	2.11507e-13	2.37429e-10	ENSGALG00000004103
gene:ENSGALG00000005180	8	11693571..11741165	0.391421	-2.61524	-6.12723	2.01759e-10	2.33682e-09	4.17782e-06	ENSGALG00000005180
NEU4	9	complement(4921468..4924316)	0.0958084	-2.6136	-6.12028	0.000277	0.00115204	1	ENSGALG00000006361
SH3GL2	Z	32971787..33062636	0.086048	-2.61343	-6.11958	0.000307666	0.00126565	1	ENSGALG00000015096
TLX1	6	complement(23992226..23998712)	3.8318	-2.61311	-6.11823	5.60361e-23	1.99547e-21	1.16034e-18	ENSGALG00000007831
gene:ENSGALG00000051140	4	14530005..14616390	0.0195065	-2.60925	-6.10186	4.42215e-07	3.17804e-06	0.00915694	ENSGALG00000051140
SPTLC3	3	complement(12892857..12984138)	0.138017	-2.60477	-6.08296	4.56121e-05	0.000226471	0.94449	ENSGALG00000009037
gene:ENSGALG00000039312	18	complement(1678958..1689569)	0.0447773	-2.60186	-6.0707	0.000102956	0.000474313	1	ENSGALG00000039312
LAMB1	1	complement(15009296..15165846)	72.1936	-2.59879	-6.05778	5.91603e-83	1.71195e-80	1.22503e-78	ENSGALG00000007905
gene:ENSGALG00000048004	4	complement(87037880..87049689)	0.030141	-2.59378	-6.03679	6.57768e-05	0.000314452	1	ENSGALG00000048004
gene:ENSGALG00000046889	1	complement(30852284..30853390)	0.39152	-2.59154	-6.0274	2.2003e-06	1.41002e-05	0.0455617	ENSGALG00000046889
gene:ENSGALG00000050673	12	8191479..8206741	0.016691	-2.59089	-6.02469	0.00026546	0.00111204	1	ENSGALG00000050673
gene:ENSGALG00000048857	1	complement(230048..232288)	0.161827	-2.5883	-6.0139	0.000216218	0.000927577	1	ENSGALG00000048857
gene:ENSGALG00000031869	2	110575597..110697739	0.00439892	-2.58775	-6.01159	0.165495	#N/A	1	ENSGALG00000031869
gene:ENSGALG00000051042	11	complement(14719077..14728120)	0.00284344	-2.58775	-6.01159	0.165498	#N/A	1	ENSGALG00000051042
ZNF395	3	105668513..105674399	18.7696	-2.58596	-6.00416	1.18578e-51	1.66368e-49	2.45539e-47	ENSGALG00000034140
gene:ENSGALG00000049041	3	50704963..50714077	0.0862255	-2.5781	-5.97151	2.22503e-07	1.67443e-06	0.00460738	ENSGALG00000049041
ZDHHC2	4	complement(63178948..63206134)	1.65192	-2.57773	-5.97001	3.71501e-13	5.85549e-12	7.69268e-09	ENSGALG00000013655
gene:ENSGALG00000052440	3	19718178..19745297	0.000950957	-2.56699	-5.92572	0.154533	#N/A	1	ENSGALG00000052440
gene:ENSGALG00000028316	2	complement(115277568..115277646)	0.320766	-2.56241	-5.90693	0.154792	#N/A	1	ENSGALG00000028316
AK5	8	complement(19432096..19518959)	0.262528	-2.56112	-5.90166	4.69594e-06	2.84026e-05	0.0972389	ENSGALG00000031652
gene:ENSGALG00000046926	33	1308171..1309106	0.0271217	-2.56079	-5.9003	0.155098	#N/A	1	ENSGALG00000046926
BMP15	4	1860090..1862633	0.0137287	-2.55874	-5.89193	0.155096	#N/A	1	ENSGALG00000004742
ADAMTS17	10	complement(17545577..17715273)	11.7789	-2.55836	-5.89037	7.27214e-44	8.21219e-42	1.50584e-39	ENSGALG00000038688
gene:ENSGALG00000034054	27	complement(7422082..7426747)	0.01414	-2.55482	-5.87594	0.155233	#N/A	1	ENSGALG00000034054
KY	9	complement(3857750..3879247)	0.00764822	-2.55331	-5.8698	0.155413	#N/A	1	ENSGALG00000044975
gene:ENSGALG00000047405	6	complement(13719379..13738169)	0.00137115	-2.54979	-5.85549	0.150859	#N/A	1	ENSGALG00000047405
SNORD20	9	complement(15432266..15432342)	0.314095	-2.54952	-5.85441	0.155442	#N/A	1	ENSGALG00000039986
gene:ENSGALG00000054026	2	complement(36187069..36188205)	0.0215513	-2.54919	-5.85307	0.155668	#N/A	1	ENSGALG00000054026
gene:ENSGALG00000034952	4	complement(52447368..52481215)	0.000723937	-2.54919	-5.85307	0.155632	#N/A	1	ENSGALG00000034952
ANGPTL4	28	complement(945364..954006)	14.9003	-2.54862	-5.85076	7.68673e-28	3.76609e-26	1.59169e-23	ENSGALG00000000619
gene:ENSGALG00000050280	1	41154088..41181142	0.000922749	-2.54682	-5.84344	0.150408	#N/A	1	ENSGALG00000050280
gene:ENSGALG00000052001	10	complement(12943331..12948551)	0.00478165	-2.54682	-5.84344	0.150465	#N/A	1	ENSGALG00000052001
SAMD7	9	complement(20054743..20061199)	0.0369867	-2.54632	-5.84144	0.0440258	0.094677	1	ENSGALG00000009383
gene:ENSGALG00000050275	5	complement(4645583..4680250)	0.00071989	-2.54578	-5.83924	0.150319	#N/A	1	ENSGALG00000050275
gene:ENSGALG00000053147	4	complement(72818132..72847666)	0.000858685	-2.54576	-5.83914	0.149231	#N/A	1	ENSGALG00000053147
gene:ENSGALG00000050810	12	19187212..19193743	0.00387885	-2.54575	-5.83913	0.149231	#N/A	1	ENSGALG00000050810
gene:ENSGALG00000053584	W	complement(3862514..3865009)	0.00999056	-2.54574	-5.83908	0.149234	#N/A	1	ENSGALG00000053584
gene:ENSGALG00000053272	1	complement(111239635..111243124)	0.00713127	-2.54574	-5.83906	0.149235	#N/A	1	ENSGALG00000053272
gene:ENSGALG00000048521	4	74182507..74191040	0.00292155	-2.54574	-5.83906	0.149235	#N/A	1	ENSGALG00000048521
gene:ENSGALG00000046770	3	68463815..68496120	0.000768863	-2.54573	-5.83906	0.149235	#N/A	1	ENSGALG00000046770
gene:ENSGALG00000048525	2	complement(54022544..54024826)	0.0107597	-2.54573	-5.83903	0.149236	#N/A	1	ENSGALG00000048525
gene:ENSGALG00000050312	3	complement(50092837..50099171)	0.00392028	-2.54573	-5.83903	0.149236	#N/A	1	ENSGALG00000050312
gene:ENSGALG00000051936	2	complement(90940443..90961945)	0.00113882	-2.54572	-5.83901	0.149237	#N/A	1	ENSGALG00000051936
gene:ENSGALG00000012941	2	73025298..73384586	0.00690906	-2.54572	-5.83901	0.14948	#N/A	1	ENSGALG00000012941
gene:ENSGALG00000048718	27	complement(2710417..2711982)	0.0328846	-2.54572	-5.83901	0.149491	#N/A	1	ENSGALG00000048718
gene:ENSGALG00000004243	5	1817672..1819250	0.0456333	-2.54572	-5.83898	0.149238	#N/A	1	ENSGALG00000004243
gene:ENSGALG00000046733	4	36272795..36291711	0.00127699	-2.54571	-5.83896	0.149424	#N/A	1	ENSGALG00000046733
gene:ENSGALG00000050594	1	78925717..78977145	0.0155369	-2.54571	-5.83895	0.149239	#N/A	1	ENSGALG00000050594
gene:ENSGALG00000054994	1	74992898..74994190	0.0188947	-2.54571	-5.83895	0.149239	#N/A	1	ENSGALG00000054994
gene:ENSGALG00000050682	15	12196520..12238799	0.000577836	-2.54571	-5.83895	0.149239	#N/A	1	ENSGALG00000050682
gene:ENSGALG00000047436	11	complement(12961092..12998337)	0.000648008	-2.54571	-5.83895	0.149239	#N/A	1	ENSGALG00000047436
gene:ENSGALG00000051914	1	155891997..155893346	0.0230248	-2.54571	-5.83895	0.149239	#N/A	1	ENSGALG00000051914
gene:ENSGALG00000051191	2	94461332..94467718	0.00372454	-2.5457	-5.83893	0.14924	#N/A	1	ENSGALG00000051191
RFX8	1	complement(134811550..134825508)	0.0204065	-2.5457	-5.83893	0.14924	#N/A	1	ENSGALG00000045388
gene:ENSGALG00000053228	15	complement(5870884..5872501)	0.0248059	-2.5457	-5.83893	0.149241	#N/A	1	ENSGALG00000053228
5S_rRNA_1	1	complement(45574837..45574942)	0.227007	-2.5457	-5.83893	0.149241	#N/A	1	ENSGALG00000028788
gene:ENSGALG00000051901	2	108261733..108265683	0.0060903	-2.5457	-5.83893	0.149241	#N/A	1	ENSGALG00000051901
gene:ENSGALG00000054969	6	26854632..26873479	0.00127406	-2.5457	-5.83892	0.149241	#N/A	1	ENSGALG00000054969
gene:ENSGALG00000053314	Z	complement(74200150..74378223)	0.034231	-2.5457	-5.8389	0.149242	#N/A	1	ENSGALG00000053314
DNAH5	2	76621805..76732534	0.00168528	-2.5457	-5.8389	0.149242	#N/A	1	ENSGALG00000012997
gene:ENSGALG00000050123	1	41592961..41593995	0.0231238	-2.54569	-5.83888	0.149243	#N/A	1	ENSGALG00000050123
gene:ENSGALG00000054258	1	complement(186929092..186931852)	0.0338112	-2.54568	-5.83885	0.149244	#N/A	1	ENSGALG00000054258
TMEM59L	28	complement(3971267..3976292)	0.0103341	-2.54568	-5.83885	0.149244	#N/A	1	ENSGALG00000021620
gene:ENSGALG00000045962	17	complement(521821..523563)	0.0133858	-2.54568	-5.83882	0.149245	#N/A	1	ENSGALG00000045962
gene:ENSGALG00000050889	1	163437715..163446884	0.00253368	-2.54567	-5.8388	0.149246	#N/A	1	ENSGALG00000050889
gene:ENSGALG00000048780	12	726316..737097	0.00212713	-2.54566	-5.83877	0.149248	#N/A	1	ENSGALG00000048780
gene:ENSGALG00000054275	12	14931890..14953282	0.00108472	-2.54566	-5.83877	0.149248	#N/A	1	ENSGALG00000054275
gene:ENSGALG00000050265	2	complement(119213031..119214065)	0.0218001	-2.54566	-5.83875	0.149249	#N/A	1	ENSGALG00000050265
gene:ENSGALG00000051113	8	4762252..4767869	0.00401622	-2.54566	-5.83875	0.149249	#N/A	1	ENSGALG00000051113
gene:ENSGALG00000050754	3	52289242..52304273	0.00151924	-2.54566	-5.83874	0.149249	#N/A	1	ENSGALG00000050754
gene:ENSGALG00000049924	2	8827207..8831289	0.00551912	-2.54565	-5.83872	0.14925	#N/A	1	ENSGALG00000049924
gene:ENSGALG00000052395	W	2902439..2903698	0.0178846	-2.54565	-5.83872	0.14925	#N/A	1	ENSGALG00000052395
gene:ENSGALG00000055110	5	complement(31226930..31240399)	0.00167083	-2.54565	-5.83869	0.149251	#N/A	1	ENSGALG00000055110
gene:ENSGALG00000052363	4	complement(27048433..27049593)	0.019301	-2.54564	-5.83866	0.149252	#N/A	1	ENSGALG00000052363
gene:ENSGALG00000049345	4	complement(85236370..85241341)	0.00450694	-2.54564	-5.83866	0.149252	#N/A	1	ENSGALG00000049345
gene:ENSGALG00000047047	5	complement(12352117..12369961)	0.177769	-2.54323	-5.82891	9.42971e-06	5.39369e-05	0.195261	ENSGALG00000047047
UNC80	7	2587734..2706504	0.0390089	-2.54276	-5.82703	1.46316e-05	8.02418e-05	0.302976	ENSGALG00000041563
gene:ENSGALG00000027776	4	complement(89706515..89706623)	0.221098	-2.5421	-5.82436	0.172136	#N/A	1	ENSGALG00000027776
gene:ENSGALG00000054228	5	6560242..6561636	0.0172758	-2.5421	-5.82436	0.172134	#N/A	1	ENSGALG00000054228
IRX1	2	87109992..87114778	0.172322	-2.54182	-5.82323	0.00557483	0.0164273	1	ENSGALG00000030991
gene:ENSGALG00000048258	1	complement(941261..943714)	0.0347965	-2.54146	-5.82178	0.155885	#N/A	1	ENSGALG00000048258
gene:ENSGALG00000049974	1	complement(47928965..47941053)	0.0172475	-2.54027	-5.81698	0.00207199	0.00695791	1	ENSGALG00000049974
PLN	3	complement(62988800..62988958)	0.377563	-2.53735	-5.80522	0.032817	0.0743451	1	ENSGALG00000027583
gene:ENSGALG00000035438	10	12451004..12474039	0.00265264	-2.53735	-5.80522	0.030128	0.0691586	1	ENSGALG00000035438
gene:ENSGALG00000050688	2	67495549..67516535	0.00285032	-2.53734	-5.80518	0.0343563	0.0772277	1	ENSGALG00000050688
CHRNA4	20	complement(8870865..8890329)	0.0213579	-2.53733	-5.80513	0.031931	0.0726846	1	ENSGALG00000005801
gene:ENSGALG00000038363	19	285302..285438	0.429582	-2.53731	-5.80508	0.0317512	0.0723198	1	ENSGALG00000038363
gene:ENSGALG00000054563	20	complement(7620192..7622744)	0.0233378	-2.53731	-5.80504	0.0313031	0.0715015	1	ENSGALG00000054563
gene:ENSGALG00000054441	3	complement(13273533..13298933)	0.002352	-2.53729	-5.80497	0.0348933	0.0782637	1	ENSGALG00000054441
gene:ENSGALG00000053318	24	complement(280977..286309)	0.0149386	-2.53724	-5.80478	0.0313303	0.0715548	1	ENSGALG00000053318
gene:ENSGALG00000050628	4	8288399..8292285	0.0253139	-2.53503	-5.79588	0.00858519	0.023913	1	ENSGALG00000050628
gene:ENSGALG00000047406	3	complement(13222002..13237629)	0.00613117	-2.53502	-5.79586	0.00721246	0.0205436	1	ENSGALG00000047406
C10orf71	6	19504129..19508694	0.0209004	-2.5349	-5.79538	0.00996888	0.0272266	1	ENSGALG00000027353
gene:ENSGALG00000047824	10	2191912..2215531	0.00404805	-2.5349	-5.79537	0.00945994	0.0260131	1	ENSGALG00000047824
gene:ENSGALG00000050622	11	19662683..19676452	0.0931445	-2.5348	-5.79495	4.74345e-05	0.000234388	0.982227	ENSGALG00000050622
CCLI5	19	4937405..4939029	0.0429499	-2.53369	-5.7905	0.0390895	0.0859272	1	ENSGALG00000024470
gene:ENSGALG00000041737	1	complement(12479100..12492108)	0.0128146	-2.5332	-5.78855	0.000982046	0.0035894	1	ENSGALG00000041737
gene:ENSGALG00000048526	7	19292475..19310862	0.00120259	-2.53306	-5.78797	0.156274	#N/A	1	ENSGALG00000048526
gene:ENSGALG00000050878	12	complement(2420418..2438192)	0.00124407	-2.53306	-5.78797	0.15628	#N/A	1	ENSGALG00000050878
C8orf34	2	115821712..115984273	0.106274	-2.53299	-5.78771	0.000415887	0.00165639	1	ENSGALG00000034561
DBX2	1	complement(30661406..30681723)	0.100914	-2.53243	-5.78543	0.000118249	0.000537811	1	ENSGALG00000009604
gene:ENSGALG00000052232	12	20288303..20290324	0.0107365	-2.53023	-5.77663	0.155906	#N/A	1	ENSGALG00000052232
gene:ENSGALG00000043055	20	complement(5527707..5535779)	0.0794552	-2.52937	-5.77319	0.0111631	0.0299973	1	ENSGALG00000043055
OLFML3	26	3801282..3803089	15.1494	-2.52909	-5.77208	3.48238e-26	1.53192e-24	7.21096e-22	ENSGALG00000001956
gene:ENSGALG00000055004	10	1139962..1141364	0.0348158	-2.52757	-5.76599	0.174356	#N/A	1	ENSGALG00000055004
gene:ENSGALG00000048944	2	complement(129948078..129973660)	0.0150251	-2.52687	-5.7632	1.82194e-05	9.8234e-05	0.37727	ENSGALG00000048944
ST8SIA6	2	19733122..19771927	0.040725	-2.52524	-5.75667	0.00500402	0.0149547	1	ENSGALG00000008671
KATNAL2	Z	complement(1766202..1782160)	0.252839	-2.51114	-5.7007	2.68841e-06	1.6964e-05	0.0556689	ENSGALG00000041882
BAG3	6	31229092..31246998	44.2176	-2.50774	-5.68728	9.08241e-36	7.34525e-34	1.88069e-31	ENSGALG00000009433
gene:ENSGALG00000053039	1	complement(189756527..189768663)	0.0136541	-2.50221	-5.66554	0.00326935	0.0103482	1	ENSGALG00000053039
CTSV	Z	41419265..41425489	583.816	-2.50151	-5.66279	8.8013e-34	6.24522e-32	1.82249e-29	ENSGALG00000012610
gene:ENSGALG00000041693	18	complement(8972420..8974651)	0.0882938	-2.49992	-5.65653	0.00111186	0.00401396	1	ENSGALG00000041693
gene:ENSGALG00000051107	5	28580068..28597602	0.112522	-2.49661	-5.64359	6.9739e-13	1.06302e-11	1.44409e-08	ENSGALG00000051107
DEFB4A	3	107453344..107455847	27.8396	-2.49539	-5.6388	1.36593e-14	2.51211e-13	2.82843e-10	ENSGALG00000016669
gene:ENSGALG00000048026	1	complement(73811476..73833269)	0.00590154	-2.49436	-5.63477	0.00825697	0.0230926	1	ENSGALG00000048026
gene:ENSGALG00000050197	1	complement(78488632..78525563)	0.000566239	-2.48932	-5.61513	0.179042	#N/A	1	ENSGALG00000050197
gene:ENSGALG00000048957	8	complement(15441566..15450069)	0.0406891	-2.48531	-5.59956	0.000260387	0.00109376	1	ENSGALG00000048957
MYCN	3	99207484..99211831	0.633902	-2.48492	-5.59804	7.87487e-12	1.06844e-10	1.63065e-07	ENSGALG00000016462
MMP13	1	183730975..183738566	0.0570823	-2.48203	-5.58683	0.0010428	0.00379273	1	ENSGALG00000017183
gene:ENSGALG00000051476	2	complement(29492477..29564502)	0.00794471	-2.4813	-5.58399	2.86868e-06	1.80094e-05	0.0594017	ENSGALG00000051476
SPOCK3	4	complement(24520359..24685116)	0.113855	-2.48035	-5.58033	4.18573e-05	0.000209796	0.866738	ENSGALG00000009568
gene:ENSGALG00000048807	2	complement(129927790..129937988)	0.076802	-2.47988	-5.5785	9.17078e-07	6.25112e-06	0.0189899	ENSGALG00000048807
gene:ENSGALG00000051236	11	complement(19662645..19697904)	0.246665	-2.47965	-5.57761	8.44363e-17	1.87053e-15	1.74842e-12	ENSGALG00000051236
TRMT9B	4	complement(64610177..64635020)	0.123984	-2.4756	-5.562	0.000279713	0.0011615	1	ENSGALG00000042726
gene:ENSGALG00000035935	10	complement(8592962..8676758)	1.03063	-2.46933	-5.53786	1.2772e-17	3.00938e-16	2.6447e-13	ENSGALG00000035935
PPP1R14C	3	48424046..48474322	0.275397	-2.46888	-5.53614	0.00298717	0.00955483	1	ENSGALG00000041575
gene:ENSGALG00000048729	18	11024811..11029993	0.0239052	-2.46885	-5.53602	0.0027492	0.00890653	1	ENSGALG00000048729
AvBD4	3	complement(107470958..107472826)	1.00763	-2.4665	-5.527	6.36044e-06	3.74667e-05	0.131706	ENSGALG00000019843
gene:ENSGALG00000049098	11	complement(4408695..4545109)	0.0039003	-2.46479	-5.52048	1.02593e-05	5.83007e-05	0.212439	ENSGALG00000049098
gene:ENSGALG00000053901	1	complement(90666063..90702770)	0.00432055	-2.46248	-5.51162	0.00295246	0.00947161	1	ENSGALG00000053901
gene:ENSGALG00000053941	17	7706405..7711863	0.0414659	-2.45994	-5.50195	0.000189891	0.000825149	1	ENSGALG00000053941
GNG13	14	6375556..6377491	4.66527	-2.45852	-5.49653	2.81758e-12	4.02015e-11	5.83436e-08	ENSGALG00000005293
FZD2	27	complement(3904120..3905793)	25.5034	-2.45564	-5.48555	1.1799e-20	3.59405e-19	2.44323e-16	ENSGALG00000030847
SYN3	1	53021721..53223751	0.174731	-2.45486	-5.4826	3.99383e-05	0.000200994	0.827003	ENSGALG00000033589
ADAMTSL1	Z	33117991..33546156	0.0305737	-2.44948	-5.4622	0.00117229	0.00419939	1	ENSGALG00000020554
AIFM2	6	12694308..12699133	32.9841	-2.44839	-5.45807	7.36987e-39	6.53062e-37	1.52608e-34	ENSGALG00000004777
gene:ENSGALG00000042293	3	complement(24920461..24942628)	0.559635	-2.44787	-5.45611	1.07414e-07	8.5378e-07	0.00222422	ENSGALG00000042293
LONRF2	1	complement(134355045..134386116)	13.7885	-2.44629	-5.45012	1.18005e-37	1.01649e-35	2.44352e-33	ENSGALG00000016768
gene:ENSGALG00000031402	14	9554559..9587321	0.00276478	-2.44604	-5.4492	0.0159818	0.040724	1	ENSGALG00000031402
ZNF536	11	8735364..8961629	0.0200918	-2.44596	-5.44887	0.0123695	0.0327027	1	ENSGALG00000035602
gene:ENSGALG00000040051	5	33186355..33206970	0.319825	-2.44083	-5.42955	1.32151e-31	8.46866e-30	2.73646e-27	ENSGALG00000040051
gene:ENSGALG00000048920	1	complement(144127757..144129229)	0.108273	-2.43814	-5.41943	0.0324282	0.0735631	1	ENSGALG00000048920
gene:ENSGALG00000041475	11	complement(32332..265781)	0.100638	-2.43788	-5.41844	0.000628138	0.00240353	1	ENSGALG00000041475
MYOZ3	13	complement(13792284..13795799)	1.32099	-2.43757	-5.4173	3.36332e-09	3.34526e-08	6.96443e-05	ENSGALG00000053130
gene:ENSGALG00000036075	13	complement(10549811..10554512)	0.0188191	-2.43611	-5.41181	0.030787	0.0705053	1	ENSGALG00000036075
gene:ENSGALG00000048893	1	194058234..194070589	0.0449527	-2.4356	-5.4099	0.00757586	0.0214698	1	ENSGALG00000048893
gene:ENSGALG00000052756	4	complement(18769..28073)	0.0128874	-2.43481	-5.40694	0.0121888	0.032299	1	ENSGALG00000052756
gene:ENSGALG00000035873	10	complement(12827948..12836704)	0.048796	-2.43454	-5.40591	2.9699e-06	1.86134e-05	0.0614977	ENSGALG00000035873
GDF7	3	101917263..101920259	0.153039	-2.43056	-5.39101	0.00109721	0.00396728	1	ENSGALG00000047554
BACH2	3	75307454..75404609	3.15965	-2.43039	-5.39041	3.53258e-42	3.59469e-40	7.3149e-38	ENSGALG00000015605
ADTRP	2	62886571..62917186	0.210292	-2.43034	-5.39022	1.00949e-05	5.74548e-05	0.209035	ENSGALG00000032683
B3GALT2	8	3820106..3828000	0.869653	-2.42892	-5.3849	7.91976e-13	1.20028e-11	1.63994e-08	ENSGALG00000051274
gene:ENSGALG00000048660	4	29938825..29965868	0.0307947	-2.42721	-5.37853	1.12074e-05	6.31462e-05	0.232072	ENSGALG00000048660
SLC26A1	Z	53622721..53657488	0.945562	-2.4215	-5.35727	1.30735e-14	2.40917e-13	2.70713e-10	ENSGALG00000027423
gene:ENSGALG00000051449	5	11917525..11928839	0.733103	-2.42041	-5.35324	1.35181e-19	3.78752e-18	2.79919e-15	ENSGALG00000051449
gene:ENSGALG00000003590	18	6987331..6993610	0.28938	-2.42009	-5.35203	9.06809e-07	6.18795e-06	0.0187773	ENSGALG00000003590
GHRHR	2	1238715..1257265	1.17927	-2.41832	-5.34547	3.06493e-11	3.92006e-10	6.34655e-07	ENSGALG00000005212
gene:ENSGALG00000046970	3	8294485..8334316	4.21383	-2.41744	-5.34221	2.42427e-53	3.5633e-51	5.01994e-49	ENSGALG00000046970
SEZ6L	15	7396827..7423399	0.013895	-2.41691	-5.34027	0.0544746	0.113064	1	ENSGALG00000032415
gene:ENSGALG00000049871	2	complement(7000145..7002235)	0.275864	-2.40796	-5.30722	0.00164811	0.00569353	1	ENSGALG00000049871
GRIP2	12	complement(11417142..11482054)	0.787466	-2.40795	-5.3072	1.19799e-12	1.78206e-11	2.48067e-08	ENSGALG00000037545
gene:ENSGALG00000049366	4	81477363..81544047	0.00281821	-2.40251	-5.28723	0.000859724	0.00319144	1	ENSGALG00000049366
gene:ENSGALG00000047200	20	complement(12142401..12212047)	0.00268695	-2.40247	-5.28706	0.000589385	0.00226743	1	ENSGALG00000047200
DNAJC12	6	7337219..7349970	45.752	-2.39844	-5.27234	2.84285e-16	5.96258e-15	5.88669e-12	ENSGALG00000002769
gene:ENSGALG00000049073	W	5352446..5355433	0.0187748	-2.39617	-5.26404	0.048075	0.101917	1	ENSGALG00000049073
gga-mir-1697	19	7387616..7387694	0.706595	-2.39617	-5.26402	0.0445083	0.095537	1	ENSGALG00000025217
gene:ENSGALG00000038650	22	complement(1933141..1935249)	0.0248348	-2.39607	-5.26368	0.0544291	0.112995	1	ENSGALG00000038650
gene:ENSGALG00000034206	3	complement(58099863..58109619)	0.00546536	-2.39601	-5.26347	0.0418593	0.0908512	1	ENSGALG00000034206
RAG1	5	19742333..19745458	0.0167959	-2.39599	-5.26337	0.0453571	0.0971002	1	ENSGALG00000007938
gene:ENSGALG00000051241	2	complement(124526475..124551626)	0.0432236	-2.39572	-5.26241	2.04796e-05	0.000109225	0.424071	ENSGALG00000051241
NAV3	1	38750910..39004044	0.151475	-2.39469	-5.25864	2.26004e-09	2.30611e-08	4.67986e-05	ENSGALG00000010311
gene:ENSGALG00000047196	4	complement(77015911..77017890)	0.856147	-2.39415	-5.25666	9.93145e-07	6.71034e-06	0.020565	ENSGALG00000047196
gene:ENSGALG00000048155	2	35868032..35947501	0.000687027	-2.39318	-5.25315	0.0545271	0.113122	1	ENSGALG00000048155
TESC	15	11628671..11631426	18.2895	-2.39268	-5.25133	2.82412e-28	1.42127e-26	5.8479e-24	ENSGALG00000008206
gene:ENSGALG00000054024	8	complement(427075..430953)	0.0865682	-2.39094	-5.24499	0.00226825	0.00754647	1	ENSGALG00000054024
DRP2	4	complement(2056879..2068479)	0.1859	-2.39086	-5.2447	1.15937e-05	6.51244e-05	0.24007	ENSGALG00000005031
gene:ENSGALG00000043137	2	complement(62116..147153)	23.8616	-2.38544	-5.22505	2.45261e-24	9.52252e-23	5.07863e-20	ENSGALG00000043137
MYH1C	18	complement(609685..626955)	0.0535453	-2.3854	-5.2249	0.000676925	0.0025703	1	ENSGALG00000032404
gene:ENSGALG00000038984	23	5603905..5610641	0.0979138	-2.3834	-5.21766	0.000491976	0.00192956	1	ENSGALG00000038984
gene:ENSGALG00000051658	9	complement(9120369..9306168)	0.0137002	-2.38327	-5.21718	5.83949e-15	1.10467e-13	1.20918e-10	ENSGALG00000051658
gene:ENSGALG00000035762	28	complement(2847048..2850872)	0.260238	-2.38246	-5.21426	1.38553e-05	7.6392e-05	0.286902	ENSGALG00000035762
EPDR1	2	complement(46065864..46094828)	0.338242	-2.38112	-5.20941	5.69056e-08	4.71329e-07	0.00117834	ENSGALG00000042063
gene:ENSGALG00000051578	3	complement(95644564..95692621)	0.0291902	-2.38064	-5.20766	7.62208e-11	9.31755e-10	1.5783e-06	ENSGALG00000051578
gene:ENSGALG00000048386	20	12120521..12137345	0.0270128	-2.37881	-5.20109	0.000295347	0.00122067	1	ENSGALG00000048386
gene:ENSGALG00000047614	2	complement(41009519..41053889)	0.024718	-2.37862	-5.2004	3.95423e-09	3.88707e-08	8.18803e-05	ENSGALG00000047614
gene:ENSGALG00000051879	1	complement(81813213..81814253)	0.0493796	-2.37353	-5.18208	0.058993	0.120657	1	ENSGALG00000051879
gene:ENSGALG00000052761	8	14736278..14740683	0.0115129	-2.37085	-5.17246	0.0588429	0.120403	1	ENSGALG00000052761
gene:ENSGALG00000043524	3	complement(97608096..97642230)	0.0174751	-2.3697	-5.16833	6.55674e-05	0.000313532	1	ENSGALG00000043524
ZFAND4	6	complement(18594248..18614513)	11.801	-2.36718	-5.15932	1.92847e-31	1.2148e-29	3.99328e-27	ENSGALG00000005893
gene:ENSGALG00000047530	10	12942710..12946914	0.116867	-2.36457	-5.15	5.44498e-06	3.24979e-05	0.112749	ENSGALG00000047530
gene:ENSGALG00000050516	7	25202028..25224794	0.00230314	-2.36424	-5.14881	0.064131	0.129071	1	ENSGALG00000050516
BMF	5	29608119..29626791	4.71913	-2.36258	-5.14291	1.87336e-27	8.91895e-26	3.87917e-23	ENSGALG00000014537
gene:ENSGALG00000047512	Z	complement(72869080..72870341)	2.43102	-2.36065	-5.13602	2.74506e-16	5.76401e-15	5.6842e-12	ENSGALG00000047512
NYAP2	9	8894774..9020869	1.38778	-2.36034	-5.1349	3.54602e-12	5.03235e-11	7.34274e-08	ENSGALG00000004966
gene:ENSGALG00000047870	5	49146529..49154229	0.0235128	-2.35624	-5.12033	0.0011315	0.00407375	1	ENSGALG00000047870
gene:ENSGALG00000052841	2	132219873..132222528	0.283464	-2.35308	-5.10916	1.26169e-06	8.37812e-06	0.0261259	ENSGALG00000052841
gene:ENSGALG00000041014	5	25968320..26021800	0.1625	-2.35286	-5.10835	0.000427357	0.0016966	1	ENSGALG00000041014
FAM13C	6	1278454..1365241	0.0247719	-2.35159	-5.10387	0.0255426	0.0603533	1	ENSGALG00000031305
GPR139	14	14951114..14965984	0.0760087	-2.35116	-5.10235	0.0138609	0.0360489	1	ENSGALG00000027146
gene:ENSGALG00000006644	13	complement(17366433..17385594)	0.0259558	-2.35115	-5.10229	0.0184049	0.0459503	1	ENSGALG00000006644
HES5	21	1435552..1437201	0.0584326	-2.35109	-5.1021	0.0161532	0.0410536	1	ENSGALG00000001141
gene:ENSGALG00000054699	4	complement(83766203..83773273)	0.0434214	-2.35102	-5.10186	0.000672866	0.00255672	1	ENSGALG00000054699
gene:ENSGALG00000054370	8	complement(3508250..3509566)	0.0377968	-2.35091	-5.10145	0.0671673	0.133685	1	ENSGALG00000054370
gene:ENSGALG00000051891	4	84952411..84961592	0.0542539	-2.34961	-5.09688	1.48489e-05	8.13131e-05	0.307476	ENSGALG00000051891
SCARB2	4	49916846..49938073	153.49	-2.34913	-5.09518	3.95804e-64	7.79819e-62	8.19592e-60	ENSGALG00000011499
gene:ENSGALG00000046864	W	993582..994667	0.101067	-2.34902	-5.09477	0.029346	0.0676907	1	ENSGALG00000046864
gene:ENSGALG00000048311	3	complement(95696263..95740330)	0.0132652	-2.34564	-5.08285	5.23047e-06	3.13388e-05	0.108307	ENSGALG00000048311
NREP	Z	46525374..46544858	150.441	-2.34496	-5.08045	5.75024e-66	1.25528e-63	1.1907e-61	ENSGALG00000027891
gene:ENSGALG00000001288	21	1895685..1907122	0.195503	-2.34343	-5.07507	1.09118e-05	6.15367e-05	0.22595	ENSGALG00000001288
gene:ENSGALG00000050297	4	complement(78210352..78221897)	0.0180066	-2.34338	-5.0749	0.000429549	0.00170421	1	ENSGALG00000050297
gene:ENSGALG00000051348	2	113031958..113039533	0.0155061	-2.34178	-5.06929	0.00939012	0.0258654	1	ENSGALG00000051348
gene:ENSGALG00000052696	8	complement(12388820..12409382)	0.00991786	-2.34028	-5.064	0.000607427	0.0023291	1	ENSGALG00000052696
DNMT3B	20	10249947..10263322	0.863415	-2.34002	-5.06309	2.21705e-17	5.11968e-16	4.59086e-13	ENSGALG00000041461
DNAH10	15	complement(5158427..5211083)	0.0315881	-2.33976	-5.0622	3.83798e-05	0.000193835	0.794731	ENSGALG00000043806
OLFM3	8	11872299..11926941	11.8685	-2.33768	-5.0549	2.20805e-29	1.18531e-27	4.57221e-25	ENSGALG00000005203
gene:ENSGALG00000001824	11	1164536..1167744	93.6931	-2.33572	-5.04803	2.10168e-19	5.77495e-18	4.35196e-15	ENSGALG00000001824
ACE	27	5066557..5082805	1.18142	-2.33352	-5.04032	3.21076e-20	9.42367e-19	6.64853e-16	ENSGALG00000000498
gene:ENSGALG00000055116	13	10192250..10203538	0.0103368	-2.33066	-5.03035	0.0079693	0.0224133	1	ENSGALG00000055116
gene:ENSGALG00000053590	1	complement(1035706..1038036)	0.0491342	-2.33046	-5.02967	0.00791177	0.0222853	1	ENSGALG00000053590
SVOP	15	complement(6912999..6930693)	0.28666	-2.32897	-5.02447	1.55605e-06	1.02063e-05	0.0322211	ENSGALG00000034278
gene:ENSGALG00000037894	3	31801608..31831040	0.0336626	-2.32662	-5.0163	4.15192e-06	2.5269e-05	0.0859737	ENSGALG00000037894
ANGPTL3	8	27897264..27905006	91.2536	-2.32561	-5.01279	1.15727e-16	2.51852e-15	2.39635e-12	ENSGALG00000010978
gene:ENSGALG00000039161	6	complement(11300093..11315071)	4.98042	-2.32307	-5.00396	4.43258e-22	1.48179e-20	9.17854e-18	ENSGALG00000039161
gene:ENSGALG00000004660	19	6833810..6842817	0.306509	-2.31845	-4.98795	4.09683e-06	2.4983e-05	0.0848331	ENSGALG00000004660
gene:ENSGALG00000047119	1	76276135..76295448	5.67223	-2.31418	-4.97321	2.86325e-09	2.87411e-08	5.92893e-05	ENSGALG00000047119
SOX9	18	8785940..8789042	4.63973	-2.31366	-4.97142	3.55227e-18	8.86632e-17	7.35569e-14	ENSGALG00000004386
PLXNA4	1	2887148..3334587	12.6614	-2.31218	-4.96634	1.12588e-62	2.12768e-60	2.33136e-58	ENSGALG00000006473
NDNF	4	54187801..54205828	0.244236	-2.31099	-4.96224	3.51291e-05	0.000178537	0.727417	ENSGALG00000011962
DPYSL4	6	35825229..35837369	0.138392	-2.31062	-4.96098	2.1351e-05	0.000113496	0.442115	ENSGALG00000010490
BUB1	3	3107742..3127503	3.90528	-2.3106	-4.96089	6.85799e-12	9.37485e-11	1.42008e-07	ENSGALG00000008233
gene:ENSGALG00000048963	1	complement(87193242..87200085)	0.0208113	-2.30974	-4.95793	0.00609169	0.0177526	1	ENSGALG00000048963
gene:ENSGALG00000048049	7	24213271..24328531	0.00150851	-2.30896	-4.95525	0.00187462	0.00636675	1	ENSGALG00000048049
PTPRQ	1	39965497..40063282	0.0306513	-2.30564	-4.94387	0.00658344	0.0189767	1	ENSGALG00000010935
EPX	19	complement(615901..627255)	0.331792	-2.3044	-4.93963	4.20778e-08	3.53736e-07	0.000871305	ENSGALG00000043254
gene:ENSGALG00000055088	3	87350320..87357871	0.0270693	-2.30266	-4.93368	0.000634832	0.00242464	1	ENSGALG00000055088
RRBP1	3	15616824..15644373	186.039	-2.29929	-4.92216	1.62073e-21	5.22017e-20	3.35605e-17	ENSGALG00000008676
PID1	9	complement(9999445..10077916)	24.815	-2.29798	-4.91769	3.88928e-58	6.31838e-56	8.05353e-54	ENSGALG00000002963
ADCY8	2	complement(140875182..140993382)	0.397919	-2.29333	-4.90187	7.66329e-11	9.36175e-10	1.58684e-06	ENSGALG00000030251
SCNN1B	14	complement(7361816..7370915)	0.0927949	-2.28837	-4.88505	0.000309453	0.00127188	1	ENSGALG00000006202
ACSBG1	10	4198612..4227772	1.45616	-2.28817	-4.88435	4.58404e-11	5.70924e-10	9.49217e-07	ENSGALG00000003286
BD7	3	107443030..107444685	12.8879	-2.28756	-4.8823	4.90146e-11	6.07905e-10	1.01494e-06	ENSGALG00000047285
CMTM8	2	40304543..40340905	13.7447	-2.28639	-4.87835	1.26923e-05	7.07379e-05	0.26282	ENSGALG00000011484
gene:ENSGALG00000050833	1	complement(285437..287167)	0.321681	-2.28389	-4.86988	0.00109743	0.00396728	1	ENSGALG00000050833
gene:ENSGALG00000030809	3	complement(9978565..9982156)	2.87518	-2.28304	-4.86701	3.15213e-27	1.46677e-25	6.52712e-23	ENSGALG00000030809
gene:ENSGALG00000052359	17	complement(4041954..4112329)	0.0132854	-2.28241	-4.86489	0.000149764	0.000666258	1	ENSGALG00000052359
FANCF	5	complement(3167825..3169000)	0.528285	-2.2824	-4.86485	2.0902e-06	1.34318e-05	0.0432818	ENSGALG00000003660
GPM6B	1	124201020..124307978	0.205172	-2.28233	-4.86462	8.20825e-09	7.666e-08	0.000169968	ENSGALG00000016575
BCL11A	3	complement(1875922..1931759)	0.729429	-2.28213	-4.86396	1.72e-19	4.79013e-18	3.5616e-15	ENSGALG00000034048
IGFBP3	2	complement(54930529..54947966)	9.41739	-2.28192	-4.86324	1.17039e-22	4.07438e-21	2.42354e-18	ENSGALG00000037940
OCM2	14	complement(1444266..1449904)	0.392214	-2.27841	-4.85141	1.15028e-06	7.68789e-06	0.0238188	ENSGALG00000053246
gene:ENSGALG00000054152	Z	9909565..9912547	1.53131	-2.27526	-4.84087	3.75282e-18	9.32915e-17	7.77096e-14	ENSGALG00000054152
gene:ENSGALG00000050290	6	complement(30040688..30047048)	0.0129067	-2.2735	-4.83496	0.0401313	0.087759	1	ENSGALG00000050290
ENTPD1	6	22955041..22993260	5.96279	-2.27238	-4.83119	3.36377e-22	1.13474e-20	6.96536e-18	ENSGALG00000007078
gene:ENSGALG00000049902	7	33732616..33750300	0.351583	-2.2714	-4.82791	5.46542e-16	1.11969e-14	1.13172e-11	ENSGALG00000049902
gene:ENSGALG00000048376	7	24410263..24434601	0.0344719	-2.27068	-4.8255	4.34237e-07	3.12435e-06	0.00899176	ENSGALG00000048376
gene:ENSGALG00000006091	8	14942815..14955149	0.0882819	-2.27029	-4.8242	0.00262915	0.00858309	1	ENSGALG00000006091
gene:ENSGALG00000051434	3	complement(65469698..65479635)	0.0235719	-2.26943	-4.82134	0.000557742	0.0021551	1	ENSGALG00000051434
gene:ENSGALG00000049364	Z	25590177..25591649	0.196398	-2.26768	-4.81548	0.0301226	0.0691586	1	ENSGALG00000049364
NEBL_1	2	18124237..18368109	4.15785	-2.26731	-4.81424	9.58241e-34	6.77352e-32	1.98423e-29	ENSGALG00000037769
gene:ENSGALG00000044343	31	complement(5252578..5287083)	0.748379	-2.26362	-4.80195	0.0315622	0.0719779	1	ENSGALG00000044343
gene:ENSGALG00000050098	7	31231715..31245424	0.0647232	-2.25834	-4.78442	0.00133711	0.00472763	1	ENSGALG00000050098
gene:ENSGALG00000003990	6	complement(11290532..11295363)	6.74371	-2.25777	-4.78252	8.0555e-25	3.25738e-23	1.66805e-20	ENSGALG00000003990
gene:ENSGALG00000054295	3	complement(100604810..100633515)	0.00467101	-2.25762	-4.78204	0.00543275	0.01607	1	ENSGALG00000054295
gene:ENSGALG00000041782	7	complement(33727145..33917358)	0.0725222	-2.25665	-4.7788	1.63811e-30	9.6617e-29	3.39203e-26	ENSGALG00000041782
gene:ENSGALG00000048355	7	2364804..2384376	0.00244248	-2.25498	-4.77328	0.0916192	0.171484	1	ENSGALG00000048355
WIF1	1	complement(34002232..34044011)	0.0583562	-2.25452	-4.77174	0.00732695	0.0208347	1	ENSGALG00000039209
PIK3IP1	15	9331196..9336290	41.4898	-2.25374	-4.76919	4.61328e-35	3.58983e-33	9.55273e-31	ENSGALG00000006942
ARNT2	10	complement(12854642..12928455)	2.09347	-2.2537	-4.76903	4.96217e-18	1.214e-16	1.02752e-13	ENSGALG00000006445
gene:ENSGALG00000010457	5	39416973..39422482	0.983903	-2.25365	-4.76887	8.43739e-07	5.80031e-06	0.0174713	ENSGALG00000010457
gene:ENSGALG00000051780	2	complement(119267567..119295147)	0.00488872	-2.25329	-4.7677	0.00613377	0.0178584	1	ENSGALG00000051780
AvBD1	3	complement(107430692..107459717)	29.2325	-2.25229	-4.76439	1.2409e-10	1.4694e-09	2.56952e-06	ENSGALG00000022815
GPR85	1	26817562..26821855	0.0287171	-2.25221	-4.76412	0.0272859	0.0637887	1	ENSGALG00000009439
gene:ENSGALG00000054425	1	114168184..114216218	0.012092	-2.25107	-4.76036	3.55336e-05	0.000180346	0.735795	ENSGALG00000054425
gene:ENSGALG00000048146	2	complement(33483..34684)	0.0658158	-2.25017	-4.75738	0.0265347	0.0622921	1	ENSGALG00000048146
IRX6	11	complement(3876357..3878622)	0.0357881	-2.2497	-4.75583	0.0180858	0.0453185	1	ENSGALG00000048295
gene:ENSGALG00000054248	24	12817..30797	0.00427846	-2.24962	-4.75559	0.0188149	0.0468209	1	ENSGALG00000054248
GPR12	1	177816875..177817873	0.0504259	-2.2491	-4.75385	0.0725237	0.142387	1	ENSGALG00000017102
gene:ENSGALG00000043896	2	complement(30992189..31001097)	0.0413373	-2.24692	-4.74668	0.0947597	0.176235	1	ENSGALG00000043896
gene:ENSGALG00000050348	11	13114652..13281703	0.0483864	-2.24368	-4.73605	7.80997e-19	2.06041e-17	1.61721e-14	ENSGALG00000050348
TIPARP	9	complement(23001767..23033870)	13.1307	-2.24321	-4.73449	1.62774e-25	6.91417e-24	3.37057e-21	ENSGALG00000010256
gene:ENSGALG00000038763	1	complement(180756469..180805958)	0.000989665	-2.24265	-4.73265	0.0719636	0.141528	1	ENSGALG00000038763
gene:ENSGALG00000008309	1	complement(12885040..12935312)	0.0322111	-2.24026	-4.72482	0.0681983	0.13533	1	ENSGALG00000008309
IRX5	11	complement(4181069..4183523)	0.0350124	-2.23954	-4.72247	0.0606275	0.123319	1	ENSGALG00000003588
gene:ENSGALG00000054754	1	complement(173545104..173546552)	0.0333333	-2.23951	-4.72236	0.0593823	0.12127	1	ENSGALG00000054754
gga-mir-1783	12	9206078..9206178	0.476456	-2.23949	-4.7223	0.0593847	0.12127	1	ENSGALG00000025330
gene:ENSGALG00000006717	5	complement(15071724..15112067)	0.00754349	-2.23948	-4.72228	0.0660214	0.132029	1	ENSGALG00000006717
gene:ENSGALG00000055009	10	complement(2336940..2338088)	0.0416656	-2.23948	-4.72225	0.0665116	0.132675	1	ENSGALG00000055009
gene:ENSGALG00000054555	2	132369864..132391852	0.0022033	-2.23945	-4.72218	0.0602006	0.122585	1	ENSGALG00000054555
PLPPR1	Z	complement(65341946..65469193)	0.016538	-2.23942	-4.72208	0.0633713	0.127807	1	ENSGALG00000015542
gene:ENSGALG00000049435	1	73823519..73824727	0.0388323	-2.2394	-4.72202	0.0596473	0.121669	1	ENSGALG00000049435
INHBC	33	complement(5570558..5572761)	103.02	-2.23902	-4.72076	1.14919e-27	5.54246e-26	2.37963e-23	ENSGALG00000051871
gene:ENSGALG00000054678	10	complement(8740426..8757248)	0.108838	-2.23879	-4.72001	4.81542e-05	0.000237375	0.997129	ENSGALG00000054678
gene:ENSGALG00000051121	Z	57128554..57130705	0.0211174	-2.23769	-4.71642	0.0706493	0.139357	1	ENSGALG00000051121
gene:ENSGALG00000047706	8	11951332..11954052	0.623605	-2.23671	-4.71322	1.82707e-10	2.12413e-09	3.78332e-06	ENSGALG00000047706
gene:ENSGALG00000051160	3	complement(59682058..59737002)	0.00889725	-2.23451	-4.70603	6.11059e-05	0.000295093	1	ENSGALG00000051160
gene:ENSGALG00000053483	13	2558317..2569364	0.025528	-2.2331	-4.70143	0.0423329	0.0916536	1	ENSGALG00000053483
SLC6A2	11	complement(3571368..3634461)	0.194904	-2.23297	-4.70101	3.98818e-06	2.43686e-05	0.0825833	ENSGALG00000003560
gene:ENSGALG00000047682	W	complement(1487942..1489963)	0.023801	-2.23281	-4.70049	0.0771547	0.149264	1	ENSGALG00000047682
MYBL1	2	complement(115139370..115162145)	0.365733	-2.23237	-4.69906	2.26988e-08	1.98107e-07	0.000470025	ENSGALG00000033304
gene:ENSGALG00000053308	4	complement(16294220..16346013)	0.00480763	-2.22862	-4.68686	0.000267517	0.0011199	1	ENSGALG00000053308
RHOQ	3	26838815..26855054	17.4994	-2.22762	-4.6836	6.87411e-42	6.88154e-40	1.42342e-37	ENSGALG00000010010
gene:ENSGALG00000048779	5	18266896..18268393	0.0128752	-2.22737	-4.68281	0.226305	#N/A	1	ENSGALG00000048779
SLC35F3	3	complement(38567265..38616829)	0.162537	-2.22356	-4.67045	0.000485915	0.00190862	1	ENSGALG00000011003
DLX2	7	17833099..17834041	0.33204	-2.22271	-4.66768	0.000500127	0.00195491	1	ENSGALG00000039436
ADGRD1	15	complement(3354437..3473621)	0.159716	-2.22011	-4.6593	1.85609e-05	9.98975e-05	0.38434	ENSGALG00000002557
gene:ENSGALG00000009458	9	complement(20477304..20626551)	0.463139	-2.21787	-4.65207	4.47269e-12	6.26582e-11	9.26159e-08	ENSGALG00000009458
gene:ENSGALG00000052441	3	85009812..85010942	0.0393005	-2.21775	-4.65166	0.0879379	0.165796	1	ENSGALG00000052441
SLAMF8	25	2516848..2520385	0.290913	-2.21292	-4.63613	0.000113408	0.0005177	1	ENSGALG00000027712
gene:ENSGALG00000034174	33	complement(5624999..5626425)	0.0952093	-2.21232	-4.63421	0.00882823	0.0244979	1	ENSGALG00000034174
gene:ENSGALG00000011283	2	complement(36200600..36598490)	1.09637	-2.21137	-4.63115	1.22211e-05	6.83585e-05	0.253062	ENSGALG00000011283
gene:ENSGALG00000054264	2	1043157..1061857	0.0350621	-2.21043	-4.62813	0.0838206	0.159658	1	ENSGALG00000054264
gene:ENSGALG00000049168	9	complement(13768256..13802571)	0.00052921	-2.2095	-4.62514	0.229543	#N/A	1	ENSGALG00000049168
gene:ENSGALG00000050770	6	complement(21640466..21657954)	0.0175257	-2.20887	-4.62314	0.000445135	0.00176189	1	ENSGALG00000050770
SLC35F1	3	63360401..63592181	0.091551	-2.20779	-4.61966	0.00306268	0.00977608	1	ENSGALG00000029011
gene:ENSGALG00000045869	Z	complement(1461981..1471287)	0.00203726	-2.20236	-4.60232	0.22071	#N/A	1	ENSGALG00000045869
gga-mir-16c	4	complement(4044234..4044304)	0.266706	-2.20236	-4.60232	0.22071	#N/A	1	ENSGALG00000024495
SLC26A9	26	complement(2324250..2343007)	0.00579264	-2.20236	-4.60232	0.22071	#N/A	1	ENSGALG00000000745
gene:ENSGALG00000051858	3	complement(50101125..50105051)	0.00482104	-2.20235	-4.6023	0.220711	#N/A	1	ENSGALG00000051858
gene:ENSGALG00000049392	33	1352834..1373124	0.0152556	-2.20235	-4.6023	0.220711	#N/A	1	ENSGALG00000049392
gene:ENSGALG00000053751	1	799314..802388	0.00614881	-2.20235	-4.6023	0.220712	#N/A	1	ENSGALG00000053751
gene:ENSGALG00000053374	3	94248342..94249466	0.0168068	-2.20235	-4.6023	0.220712	#N/A	1	ENSGALG00000053374
gene:ENSGALG00000053489	4	complement(28149295..28159521)	0.00184879	-2.20235	-4.6023	0.220712	#N/A	1	ENSGALG00000053489
gene:ENSGALG00000015418	1	92512977..92617903	0.0171042	-2.20235	-4.60229	0.220712	#N/A	1	ENSGALG00000015418
gene:ENSGALG00000048834	2	complement(66933516..66972700)	0.000481893	-2.20235	-4.60229	0.220712	#N/A	1	ENSGALG00000048834
gene:ENSGALG00000053525	5	complement(13911584..13928462)	0.00111873	-2.20235	-4.60229	0.220712	#N/A	1	ENSGALG00000053525
SLC13A4	1	58369935..58390981	0.0106162	-2.20235	-4.60228	0.220713	#N/A	1	ENSGALG00000012908
gene:ENSGALG00000053718	1	171140056..171157355	0.00108729	-2.20235	-4.60227	0.220713	#N/A	1	ENSGALG00000053718
gga-mir-6653	8	complement(29101959..29102068)	0.171001	-2.20235	-4.60227	0.220713	#N/A	1	ENSGALG00000027802
CHRNA9	4	complement(68963214..68975555)	0.005872	-2.20234	-4.60226	0.220715	#N/A	1	ENSGALG00000014268
SYTL5	1	complement(114353222..114397787)	0.00690318	-2.20234	-4.60225	0.220715	#N/A	1	ENSGALG00000016258
gene:ENSGALG00000049322	3	complement(50066124..50071329)	0.00354101	-2.20233	-4.60224	0.220716	#N/A	1	ENSGALG00000049322
gene:ENSGALG00000016677	3	107554531..107561284	0.0175902	-2.20233	-4.60224	0.220716	#N/A	1	ENSGALG00000016677
gene:ENSGALG00000054265	4	complement(13577487..13586962)	0.00194539	-2.20233	-4.60224	0.220716	#N/A	1	ENSGALG00000054265
KCNA4	5	complement(4730016..4734458)	0.00506442	-2.20233	-4.60224	0.220716	#N/A	1	ENSGALG00000012142
gene:ENSGALG00000010657	7	complement(18684599..18690739)	0.00954774	-2.20233	-4.60223	0.220716	#N/A	1	ENSGALG00000010657
gene:ENSGALG00000051482	7	complement(19651238..19651459)	0.0833492	-2.20233	-4.60223	0.220716	#N/A	1	ENSGALG00000051482
gene:ENSGALG00000047039	10	13587076..13588659	0.0116815	-2.20233	-4.60223	0.220716	#N/A	1	ENSGALG00000047039
gene:ENSGALG00000029454	5	complement(25660348..25676021)	0.00117455	-2.20233	-4.60223	0.220716	#N/A	1	ENSGALG00000029454
NELL1	5	2461637..2746195	0.00619681	-2.20233	-4.60222	0.220718	#N/A	1	ENSGALG00000003777
gene:ENSGALG00000052483	17	complement(6843668..6852484)	0.00208755	-2.20233	-4.60221	0.220718	#N/A	1	ENSGALG00000052483
gene:ENSGALG00000053644	14	complement(10699700..10721448)	0.000832717	-2.20233	-4.60221	0.220718	#N/A	1	ENSGALG00000053644
gene:ENSGALG00000047164	W	1331176..1334229	0.00593018	-2.20233	-4.60221	0.220718	#N/A	1	ENSGALG00000047164
RSPH6A	4	complement(61027909..61034587)	0.00867454	-2.20233	-4.60221	0.220718	#N/A	1	ENSGALG00000013281
gene:ENSGALG00000046850	20	6466302..6466393	0.199797	-2.20233	-4.60221	0.220718	#N/A	1	ENSGALG00000046850
gene:ENSGALG00000054902	1	complement(183107533..183108651)	0.0161628	-2.20233	-4.60221	0.220718	#N/A	1	ENSGALG00000054902
gene:ENSGALG00000049717	3	complement(99459236..99474025)	0.00122286	-2.20233	-4.60221	0.220718	#N/A	1	ENSGALG00000049717
gene:ENSGALG00000052288	4	complement(87249407..87265489)	0.00112455	-2.20233	-4.60221	0.220718	#N/A	1	ENSGALG00000052288
gene:ENSGALG00000012005	5	complement(54816596..54847803)	0.00463747	-2.20233	-4.60221	0.220718	#N/A	1	ENSGALG00000012005
U5_1	2	30551289..30551411	6.48824	-2.20232	-4.6022	6.63709e-08	5.42928e-07	0.00137434	ENSGALG00000025582
gga-mir-1556	Z	34656766..34656851	0.209701	-2.20232	-4.60219	0.220719	#N/A	1	ENSGALG00000025512
gene:ENSGALG00000049453	2	26691877..26727278	0.000511365	-2.20232	-4.60219	0.220719	#N/A	1	ENSGALG00000049453
gene:ENSGALG00000050537	2	69075504..69078617	0.00581353	-2.20232	-4.60219	0.220719	#N/A	1	ENSGALG00000050537
gene:ENSGALG00000049562	5	17137223..17155930	0.00678281	-2.20232	-4.60219	0.220719	#N/A	1	ENSGALG00000049562
EBF2	22	736997..875384	0.00555828	-2.20232	-4.60219	0.220719	#N/A	1	ENSGALG00000000242
gene:ENSGALG00000053331	27	complement(4493438..4506723)	0.00136259	-2.20232	-4.60219	0.220719	#N/A	1	ENSGALG00000053331
ANKK1	24	complement(5775726..5783659)	0.00834858	-2.20232	-4.60219	0.220719	#N/A	1	ENSGALG00000007815
gene:ENSGALG00000047454	Z	complement(77135379..77232112)	0.0217958	-2.20232	-4.60219	0.220719	#N/A	1	ENSGALG00000047454
gene:ENSGALG00000054009	1	18792907..18810553	0.001005	-2.20232	-4.60217	0.220721	#N/A	1	ENSGALG00000054009
TECRL	4	complement(49079391..49136257)	0.00846145	-2.20232	-4.60217	0.220721	#N/A	1	ENSGALG00000038771
gene:ENSGALG00000052292	4	complement(55887048..55888402)	0.0130887	-2.20232	-4.60217	0.220721	#N/A	1	ENSGALG00000052292
gga-mir-6590	5	complement(46605668..46605771)	0.170531	-2.20232	-4.60217	0.220721	#N/A	1	ENSGALG00000028980
gene:ENSGALG00000048009	2	53111982..53114971	0.0811071	-2.20232	-4.60217	0.220721	#N/A	1	ENSGALG00000048009
gene:ENSGALG00000048822	3	3193235..3196439	0.00890494	-2.20232	-4.60217	0.220721	#N/A	1	ENSGALG00000048822
gga-mir-193b	14	1167548..1167633	0.20937	-2.20232	-4.60217	0.220721	#N/A	1	ENSGALG00000021729
gene:ENSGALG00000049627	1	complement(33386699..33391545)	0.00365392	-2.20231	-4.60217	0.220721	#N/A	1	ENSGALG00000049627
gene:ENSGALG00000054068	1	complement(50341703..50359257)	0.00100886	-2.20231	-4.60217	0.220721	#N/A	1	ENSGALG00000054068
MSS51	14	complement(13469982..13472376)	0.0133262	-2.20231	-4.60217	0.220721	#N/A	1	ENSGALG00000002597
GJA8	1	93889971..93891173	0.0147188	-2.20231	-4.60215	0.220722	#N/A	1	ENSGALG00000015488
gene:ENSGALG00000050164	7	complement(23078354..23082366)	0.00441233	-2.20231	-4.60215	0.220722	#N/A	1	ENSGALG00000050164
gene:ENSGALG00000050525	9	11163862..11279869	0.000152633	-2.20231	-4.60215	0.220722	#N/A	1	ENSGALG00000050525
gene:ENSGALG00000048389	7	complement(944325..955045)	0.00167683	-2.20231	-4.60215	0.220722	#N/A	1	ENSGALG00000048389
gene:ENSGALG00000052145	12	complement(16783147..16787090)	0.00455813	-2.20231	-4.60215	0.220722	#N/A	1	ENSGALG00000052145
gene:ENSGALG00000047016	2	91031465..91058053	0.000665014	-2.20231	-4.60215	0.220722	#N/A	1	ENSGALG00000047016
gene:ENSGALG00000051288	7	complement(8781517..8812798)	0.000565247	-2.20231	-4.60215	0.220722	#N/A	1	ENSGALG00000051288
gene:ENSGALG00000051425	17	7884609..7893584	0.00196993	-2.20231	-4.60215	0.220722	#N/A	1	ENSGALG00000051425
gene:ENSGALG00000035595	Z	complement(2279305..2293812)	0.0122537	-2.20231	-4.60215	0.220722	#N/A	1	ENSGALG00000035595
TMEM52B	1	complement(79164856..79169339)	0.0126256	-2.2023	-4.60213	0.220724	#N/A	1	ENSGALG00000034698
gene:ENSGALG00000054675	1	complement(171591848..171610947)	0.00831017	-2.2023	-4.60213	0.220724	#N/A	1	ENSGALG00000054675
TBX22	4	1505219..1510377	0.006706	-2.2023	-4.60213	0.220724	#N/A	1	ENSGALG00000004093
gene:ENSGALG00000052915	11	4103131..4112276	0.00189537	-2.2023	-4.60213	0.220724	#N/A	1	ENSGALG00000052915
GJA10	3	complement(75416832..75418427)	0.0110333	-2.2023	-4.60213	0.220724	#N/A	1	ENSGALG00000015606
gene:ENSGALG00000052599	10	920598..948205	0.000647628	-2.2023	-4.60213	0.220724	#N/A	1	ENSGALG00000052599
gga-mir-1640	15	10259176..10259266	0.193236	-2.2023	-4.60213	0.220724	#N/A	1	ENSGALG00000025342
OPN1MSW	26	complement(4556844..4562416)	0.00729345	-2.2023	-4.60213	0.220724	#N/A	1	ENSGALG00000002848
gene:ENSGALG00000049005	27	complement(92816..107436)	0.00120269	-2.2023	-4.60213	0.220724	#N/A	1	ENSGALG00000049005
gene:ENSGALG00000054227	33	6783301..6785410	0.0118255	-2.2023	-4.60213	0.220724	#N/A	1	ENSGALG00000054227
gene:ENSGALG00000049159	3	complement(11641108..11717831)	0.000225568	-2.2023	-4.60211	0.220725	#N/A	1	ENSGALG00000049159
gene:ENSGALG00000053531	11	13889680..13901729	0.00143622	-2.2023	-4.60211	0.220725	#N/A	1	ENSGALG00000053531
gene:ENSGALG00000034305	13	14540431..14545143	0.00367207	-2.2023	-4.60211	0.220725	#N/A	1	ENSGALG00000034305
gene:ENSGALG00000052970	3	complement(81969242..82001392)	0.0330306	-2.20229	-4.60209	0.220727	#N/A	1	ENSGALG00000052970
gene:ENSGALG00000052187	10	complement(16190306..16220514)	0.000569663	-2.20229	-4.60209	0.220727	#N/A	1	ENSGALG00000052187
gene:ENSGALG00000050450	Z	complement(63451715..63468509)	0.00102465	-2.20229	-4.60209	0.220727	#N/A	1	ENSGALG00000050450
gene:ENSGALG00000047884	2	79091203..79100557	0.00184692	-2.20229	-4.60209	0.220727	#N/A	1	ENSGALG00000047884
gene:ENSGALG00000046951	5	44042183..44048670	0.00266306	-2.20229	-4.60209	0.220727	#N/A	1	ENSGALG00000046951
gene:ENSGALG00000051009	3	complement(43540822..43541925)	0.015562	-2.20228	-4.60207	0.220728	#N/A	1	ENSGALG00000051009
gene:ENSGALG00000052230	11	7952131..7977459	0.00067829	-2.20228	-4.60207	0.220728	#N/A	1	ENSGALG00000052230
gene:ENSGALG00000048714	17	complement(4523726..4527243)	0.00488357	-2.20228	-4.60207	0.220728	#N/A	1	ENSGALG00000048714
gene:ENSGALG00000027741	6	complement(8612372..8612548)	0.0953966	-2.20228	-4.60207	0.220729	#N/A	1	ENSGALG00000027741
gene:ENSGALG00000053168	7	complement(28723459..28757040)	0.000502805	-2.20228	-4.60207	0.220729	#N/A	1	ENSGALG00000053168
gene:ENSGALG00000051037	22	4683872..4693470	0.00175906	-2.20228	-4.60207	0.220729	#N/A	1	ENSGALG00000051037
gene:ENSGALG00000049280	24	complement(5784667..5787308)	0.00639107	-2.20228	-4.60207	0.220729	#N/A	1	ENSGALG00000049280
gene:ENSGALG00000047752	1	complement(184241099..184253334)	0.0131104	-2.20228	-4.60205	0.22073	#N/A	1	ENSGALG00000047752
GRM1	3	46755894..46932292	0.00479991	-2.20228	-4.60205	0.22073	#N/A	1	ENSGALG00000012297
gene:ENSGALG00000051560	8	complement(26804333..26806298)	0.00868915	-2.20228	-4.60205	0.22073	#N/A	1	ENSGALG00000051560
gene:ENSGALG00000044491	Z	65469594..65480295	0.00159623	-2.20228	-4.60205	0.22073	#N/A	1	ENSGALG00000044491
HHLA1	2	complement(141378615..141394013)	0.00737037	-2.20227	-4.60203	0.220731	#N/A	1	ENSGALG00000039224
gene:ENSGALG00000049913	4	complement(47267717..47281375)	0.0012087	-2.20227	-4.60203	0.220731	#N/A	1	ENSGALG00000049913
gene:ENSGALG00000054880	10	19882771..19886078	0.00499082	-2.20227	-4.60203	0.220731	#N/A	1	ENSGALG00000054880
gene:ENSGALG00000051066	1	complement(182537828..182537908)	0.203471	-2.20226	-4.60201	0.220733	#N/A	1	ENSGALG00000051066
gene:ENSGALG00000048797	3	45538870..45551314	0.00132432	-2.20226	-4.60201	0.220733	#N/A	1	ENSGALG00000048797
gene:ENSGALG00000045708	Z	complement(74469746..74539871)	0.0341224	-2.20226	-4.60201	0.220733	#N/A	1	ENSGALG00000045708
Y_RNA_2	2	54379562..54379662	0.162214	-2.20226	-4.60199	0.220735	#N/A	1	ENSGALG00000017803
MEP1A	3	109861619..109874229	0.00698362	-2.20226	-4.60199	0.220735	#N/A	1	ENSGALG00000033033
gene:ENSGALG00000034005	13	complement(2720629..2725601)	0.0032945	-2.20226	-4.60199	0.220735	#N/A	1	ENSGALG00000034005
gene:ENSGALG00000041858	27	complement(7388618..7391528)	0.0134072	-2.20226	-4.60199	0.220735	#N/A	1	ENSGALG00000041858
gene:ENSGALG00000053702	2	complement(39094836..39096996)	0.0339829	-2.20218	-4.60174	0.0382665	0.0844489	1	ENSGALG00000053702
gene:ENSGALG00000047639	22	2764386..2769806	2.18919	-2.20209	-4.60145	6.31187e-17	1.40838e-15	1.307e-12	ENSGALG00000047639
gene:ENSGALG00000047886	1	48169673..48169799	0.142321	-2.20046	-4.59625	0.230941	#N/A	1	ENSGALG00000047886
gene:ENSGALG00000050834	Z	complement(39044079..39045551)	0.0122707	-2.20046	-4.59625	0.230902	#N/A	1	ENSGALG00000050834
gene:ENSGALG00000054169	9	complement(18324650..18333864)	0.357491	-2.19699	-4.58521	2.1591e-13	3.47406e-12	4.47084e-09	ENSGALG00000054169
RIMBP2	15	3506970..3627749	1.89728	-2.19556	-4.58067	2.14872e-20	6.39779e-19	4.44935e-16	ENSGALG00000002579
GDF9	13	17770452..17773177	0.042308	-2.1949	-4.57857	0.0509115	0.106782	1	ENSGALG00000028407
EPHA7	3	73911004..74054520	0.0483643	-2.19435	-4.57683	0.00234209	0.00776364	1	ENSGALG00000015593
SULT	3	complement(41935664..41943728)	3879.31	-2.19394	-4.57554	8.43682e-34	6.03281e-32	1.74701e-29	ENSGALG00000011287
gene:ENSGALG00000052364	2	complement(126287303..126290436)	0.00567396	-2.19213	-4.56981	0.233185	#N/A	1	ENSGALG00000052364
gene:ENSGALG00000038580	2	119293610..119306556	0.0957907	-2.19206	-4.56956	1.33976e-07	1.04871e-06	0.00277424	ENSGALG00000038580
gene:ENSGALG00000040514	4	complement(17934994..17942305)	0.0176057	-2.19099	-4.5662	0.00807506	0.022666	1	ENSGALG00000040514
KCNAB1	9	complement(23040155..23068606)	0.137072	-2.18912	-4.56026	0.00026398	0.00110734	1	ENSGALG00000010269
CD276	10	2705343..2713673	5.15411	-2.18907	-4.56011	1.77082e-44	2.02442e-42	3.66684e-40	ENSGALG00000001729
RELT	1	complement(196386106..196396212)	0.188637	-2.18792	-4.55649	4.40313e-05	0.000219741	0.911756	ENSGALG00000049427
gene:ENSGALG00000000604	23	complement(650448..671379)	0.0344561	-2.18727	-4.55444	0.00789576	0.0222483	1	ENSGALG00000000604
gene:ENSGALG00000050891	1	120179413..120196579	0.0572735	-2.18507	-4.54749	2.25882e-06	1.44452e-05	0.0467733	ENSGALG00000050891
C21orf58	7	7152924..7163467	0.0663864	-2.18487	-4.54685	0.000629483	0.00240818	1	ENSGALG00000047637
AGO2	2	complement(145648583..145692109)	7.64741	-2.18301	-4.54101	3.97334e-32	2.60022e-30	8.22761e-28	ENSGALG00000040957
gene:ENSGALG00000053402	5	complement(26577950..26584989)	0.112351	-2.18177	-4.5371	3.79683e-06	2.32684e-05	0.0786209	ENSGALG00000053402
gene:ENSGALG00000051952	4	22421409..22508194	0.00243033	-2.17904	-4.52851	0.00639723	0.0184955	1	ENSGALG00000051952
gene:ENSGALG00000047306	22	complement(4305813..4322356)	0.00624982	-2.17699	-4.52209	0.0172734	0.0435362	1	ENSGALG00000047306
COL2A1	33	7292614..7310596	0.407189	-2.17635	-4.52009	3.17652e-09	3.16967e-08	6.57762e-05	ENSGALG00000030712
gene:ENSGALG00000050520	W	3270682..3273159	0.0410405	-2.1754	-4.5171	0.00999137	0.0272679	1	ENSGALG00000050520
gene:ENSGALG00000051374	5	complement(17946105..17948285)	0.0478437	-2.17538	-4.51705	0.00941494	0.0259163	1	ENSGALG00000051374
AFF3	1	complement(133973567..134294259)	0.0251838	-2.17523	-4.51657	0.0101691	0.0277	1	ENSGALG00000016767
CTHRC1	2	129289492..129293860	0.135816	-2.17089	-4.50301	0.000206337	0.000888483	1	ENSGALG00000033351
gene:ENSGALG00000040153	8	21486247..21487425	0.013303	-2.1708	-4.50274	0.236479	#N/A	1	ENSGALG00000040153
gene:ENSGALG00000048749	16	complement(1949851..1956061)	0.010787	-2.1708	-4.50274	0.236478	#N/A	1	ENSGALG00000048749
gene:ENSGALG00000052699	27	complement(1716776..1769351)	0.000298316	-2.1708	-4.50274	0.236513	#N/A	1	ENSGALG00000052699
gene:ENSGALG00000044093	31	complement(3972602..3973117)	0.0392107	-2.1708	-4.50274	0.236512	#N/A	1	ENSGALG00000044093
gene:ENSGALG00000048170	W	3536813..3538309	0.0104771	-2.1708	-4.50274	0.236511	#N/A	1	ENSGALG00000048170
gene:ENSGALG00000054368	Z	7391261..7392023	0.0205561	-2.1708	-4.50274	0.236546	#N/A	1	ENSGALG00000054368
WNT11	1	195315169..195341425	5.06564	-2.17049	-4.50175	2.25008e-16	4.7516e-15	4.65924e-12	ENSGALG00000000839
gene:ENSGALG00000038391	8	24306274..24323332	0.0343003	-2.16937	-4.49828	5.49566e-06	3.27581e-05	0.113799	ENSGALG00000038391
CCSER1	4	35628834..36177811	3.92335	-2.16622	-4.48847	6.50528e-31	3.95009e-29	1.34705e-26	ENSGALG00000010392
EDN2	23	1063330..1068649	0.541808	-2.16056	-4.4709	4.71022e-10	5.19798e-09	9.75345e-06	ENSGALG00000000667
BMP10	22	421956..427810	9.71975	-2.15898	-4.46599	1.0971e-47	1.37286e-45	2.27177e-43	ENSGALG00000000120
APBA2	10	6257701..6346419	0.422489	-2.15776	-4.46223	9.80957e-10	1.04711e-08	2.03127e-05	ENSGALG00000003930
gene:ENSGALG00000052094	20	complement(12122330..12125436)	0.146041	-2.15647	-4.45824	1.70145e-05	9.22987e-05	0.352318	ENSGALG00000052094
gene:ENSGALG00000026655	Z	complement(9145291..9146416)	0.0892043	-2.1564	-4.45801	0.0445682	0.0956545	1	ENSGALG00000026655
GRM4	26	4440323..4474302	0.0251134	-2.15549	-4.4552	0.0429384	0.0927369	1	ENSGALG00000002840
RAPGEF4	7	complement(17440138..17583383)	9.09326	-2.14414	-4.42029	1.24162e-16	2.69575e-15	2.57101e-12	ENSGALG00000043694
NKD1	11	complement(6241053..6411630)	1.35416	-2.14073	-4.40987	8.15482e-21	2.50876e-19	1.68862e-16	ENSGALG00000003767
gene:ENSGALG00000052922	1	105065152..105086755	0.00335048	-2.14056	-4.40933	0.0257158	0.0606775	1	ENSGALG00000052922
gene:ENSGALG00000048665	W	complement(1819714..1822995)	0.0219551	-2.14054	-4.40928	0.0317448	0.072314	1	ENSGALG00000048665
gene:ENSGALG00000047728	1	complement(197590528..197608366)	0.0784025	-2.14048	-4.40909	0.0321706	0.0731184	1	ENSGALG00000047728
PFN3	3	18734608..18735012	0.17947	-2.14038	-4.40879	0.0357857	0.0799237	1	ENSGALG00000009457
gene:ENSGALG00000053491	4	complement(29938106..29951638)	0.0664907	-2.13901	-4.40461	0.000347569	0.00140767	1	ENSGALG00000053491
gene:ENSGALG00000052133	5	30048598..30067217	0.0175758	-2.13648	-4.39687	0.00107514	0.00389811	1	ENSGALG00000052133
SHROOM3	4	complement(49738482..49832032)	1.35459	-2.13632	-4.39639	1.93683e-19	5.36175e-18	4.01059e-15	ENSGALG00000052932
gene:ENSGALG00000053469	2	6376749..6378539	3.53465	-2.13481	-4.39179	1.15921e-18	3.00261e-17	2.40039e-14	ENSGALG00000053469
gene:ENSGALG00000047985	3	19007786..19015348	0.00948864	-2.13222	-4.38392	0.0413028	0.089876	1	ENSGALG00000047985
FAM135B	2	complement(144265089..144447528)	0.024982	-2.1302	-4.37779	0.00532931	0.0158045	1	ENSGALG00000039831
gene:ENSGALG00000050389	1	114054050..114068005	0.0127734	-2.1258	-4.36445	0.00185104	0.00630169	1	ENSGALG00000050389
PDGFRA	4	complement(65398425..65431696)	0.864019	-2.12421	-4.35964	5.2701e-17	1.18306e-15	1.09128e-12	ENSGALG00000013929
gene:ENSGALG00000044466	11	2644433..2658115	3.90266	-2.11972	-4.34609	2.08663e-14	3.76651e-13	4.32079e-10	ENSGALG00000044466
H2AFY2	6	complement(12699300..12748414)	3.27504	-2.11665	-4.33685	4.66575e-26	2.03317e-24	9.66137e-22	ENSGALG00000004794
TTC6	5	37425147..37444767	0.518741	-2.11398	-4.32884	3.28573e-07	2.40711e-06	0.00680376	ENSGALG00000010137
gene:ENSGALG00000045029	8	complement(21539142..21541771)	0.714093	-2.11367	-4.3279	2.35313e-09	2.39622e-08	4.87263e-05	ENSGALG00000045029
LECT2	13	15913091..15918063	25.1763	-2.11358	-4.32762	4.20102e-12	5.9143e-11	8.69904e-08	ENSGALG00000006323
gene:ENSGALG00000053012	6	36337699..36339122	0.31586	-2.11297	-4.32579	0.00179671	0.00613932	1	ENSGALG00000053012
SH3PXD2A	6	complement(24766109..24990507)	0.783548	-2.11289	-4.32558	1.76645e-14	3.21046e-13	3.65778e-10	ENSGALG00000008293
gene:ENSGALG00000047625	Z	9589180..9602788	0.039182	-2.11229	-4.32376	1.50956e-05	8.26154e-05	0.312585	ENSGALG00000047625
TMC1	Z	35819526..35878296	0.566592	-2.11164	-4.32181	1.07224e-09	1.13799e-08	2.2203e-05	ENSGALG00000015145
IGDCC3	10	complement(18280750..18356598)	0.0431513	-2.10952	-4.31548	0.025876	0.0609467	1	ENSGALG00000007371
HHIP	4	30847852..30924570	5.21891	-2.10873	-4.31312	1.354e-30	8.03721e-29	2.80373e-26	ENSGALG00000009948
gene:ENSGALG00000053117	3	78428297..78438136	0.206653	-2.10605	-4.3051	1.35814e-07	1.0613e-06	0.00281229	ENSGALG00000053117
FOXP4	26	4844099..4882420	5.9104	-2.1051	-4.30226	1.34935e-50	1.81086e-48	2.79409e-46	ENSGALG00000033497
CNTNAP2	2	53559937..54180710	0.0508842	-2.10409	-4.29926	0.00111873	0.00403562	1	ENSGALG00000031971
gene:ENSGALG00000054011	12	complement(16585897..16587692)	0.0251534	-2.10179	-4.29241	0.142644	0.24393	1	ENSGALG00000054011
HOXB7	27	6207771..6211830	0.0837289	-2.10078	-4.2894	0.0115506	0.0308283	1	ENSGALG00000032740
gene:ENSGALG00000049235	12	complement(14276397..14295380)	0.00795641	-2.10002	-4.28714	0.00380092	0.0117632	1	ENSGALG00000049235
gene:ENSGALG00000048579	4	complement(51701345..51704391)	0.355022	-2.09804	-4.28129	2.7397e-05	0.000142127	0.567311	ENSGALG00000048579
gene:ENSGALG00000036838	20	complement(9036712..9076856)	0.0472726	-2.09785	-4.28072	0.00241566	0.00797897	1	ENSGALG00000036838
gene:ENSGALG00000053723	5	37403028..37418250	0.126936	-2.09782	-4.28062	1.22493e-10	1.45251e-09	2.53646e-06	ENSGALG00000053723
SCRT2	20	9917640..9920382	0.211681	-2.09719	-4.27874	0.00417543	0.0128007	1	ENSGALG00000028912
EPHA3	1	90418011..90635463	1.50683	-2.09534	-4.27327	1.1926e-12	1.77549e-11	2.46953e-08	ENSGALG00000015403
PLCB4	3	complement(14058563..14184797)	1.31026	-2.09355	-4.26797	3.55796e-19	9.61947e-18	7.36746e-15	ENSGALG00000008907
gene:ENSGALG00000020561	Z	complement(16555542..16594029)	0.656475	-2.09303	-4.26642	1.61567e-17	3.75907e-16	3.34556e-13	ENSGALG00000020561
ADGRB1	2	147556277..147834791	0.0174202	-2.09143	-4.26172	0.0135117	0.0352744	1	ENSGALG00000033960
gene:ENSGALG00000047174	13	complement(14540455..14545143)	0.659361	-2.09114	-4.26086	5.00967e-12	6.97587e-11	1.03735e-07	ENSGALG00000047174
DOCK11	4	3316455..3386100	1.46896	-2.08934	-4.25554	2.03953e-30	1.19155e-28	4.22324e-26	ENSGALG00000006017
gene:ENSGALG00000051935	4	7682929..7748058	0.00144908	-2.08877	-4.25384	0.0208859	0.0509985	1	ENSGALG00000051935
gene:ENSGALG00000053700	2	35988322..36199426	0.0125185	-2.08822	-4.25224	8.79591e-06	5.05431e-05	0.182137	ENSGALG00000053700
gene:ENSGALG00000023172	4	49567944..49579912	0.0465646	-2.08665	-4.24762	0.000204318	0.000880605	1	ENSGALG00000023172
gene:ENSGALG00000047839	W	104450..106891	0.0737199	-2.08617	-4.24619	0.010426	0.028279	1	ENSGALG00000047839
gene:ENSGALG00000019932	3	complement(66959618..67045327)	0.206149	-2.08546	-4.24411	8.29469e-09	7.73893e-08	0.000171758	ENSGALG00000019932
GJB6	1	180268523..180278083	0.460686	-2.08224	-4.23464	7.76657e-07	5.36905e-06	0.0160822	ENSGALG00000017136
gene:ENSGALG00000049452	10	complement(13859481..13862778)	0.132313	-2.08138	-4.23212	4.24031e-05	0.000212187	0.878041	ENSGALG00000049452
EFCAB2	3	complement(34734303..34757372)	0.491724	-2.08008	-4.2283	2.95209e-05	0.000152334	0.611289	ENSGALG00000028017
gene:ENSGALG00000054406	4	90136919..90138551	0.0763568	-2.07977	-4.2274	0.0110439	0.0297071	1	ENSGALG00000054406
gene:ENSGALG00000051585	4	complement(47010338..47014319)	0.865142	-2.07772	-4.22139	7.69919e-14	1.29626e-12	1.59427e-09	ENSGALG00000051585
gene:ENSGALG00000047274	17	complement(5080724..5086548)	0.0208706	-2.07652	-4.21788	0.0173367	0.0436778	1	ENSGALG00000047274
JAK1	8	complement(28552333..28603383)	98.9969	-2.07395	-4.21039	7.1493e-53	1.0264e-50	1.4804e-48	ENSGALG00000011031
gene:ENSGALG00000051211	24	complement(4082841..4089088)	0.0402224	-2.073	-4.2076	0.000444931	0.00176146	1	ENSGALG00000051211
PYY	27	5503135..5505173	1.94914	-2.0714	-4.20295	9.47358e-07	6.4362e-06	0.0196169	ENSGALG00000046338
ASL1	19	complement(5095412..5104199)	0.983773	-2.07014	-4.19926	2.4833e-09	2.52004e-08	5.14217e-05	ENSGALG00000002558
gene:ENSGALG00000054203	5	complement(12374098..12388203)	0.0901007	-2.06751	-4.19161	0.000177355	0.000777056	1	ENSGALG00000054203
ARID3C	Z	complement(7926291..7938483)	2.34927	-2.06599	-4.18721	1.17752e-11	1.56552e-10	2.43829e-07	ENSGALG00000005839
MAL	3	16194666..16199101	0.28092	-2.06566	-4.18625	0.000151445	0.000672765	1	ENSGALG00000008552
MAEL	1	complement(93236812..93258497)	2.19809	-2.06521	-4.18494	1.83381e-19	5.09178e-18	3.79727e-15	ENSGALG00000019211
gene:ENSGALG00000047683	2	complement(113880305..113890269)	0.00440514	-2.06387	-4.18107	0.0889055	0.167279	1	ENSGALG00000047683
gene:ENSGALG00000051884	3	complement(50106038..50120364)	0.00303626	-2.06385	-4.18102	0.0937151	0.174708	1	ENSGALG00000051884
gene:ENSGALG00000050305	5	16783381..16787748	0.00998636	-2.06384	-4.18097	0.0932549	0.17396	1	ENSGALG00000050305
gene:ENSGALG00000050122	4	14740385..14781272	0.00105033	-2.06382	-4.18092	0.0856642	0.162469	1	ENSGALG00000050122
gene:ENSGALG00000054137	3	41532617..41548510	0.00266113	-2.06381	-4.18089	0.0867155	0.163958	1	ENSGALG00000054137
gene:ENSGALG00000051294	6	complement(28572066..28597382)	0.00173375	-2.06381	-4.18088	0.0948315	0.176333	1	ENSGALG00000051294
gene:ENSGALG00000048985	10	16331099..16341668	0.00398689	-2.0638	-4.18085	0.0856692	0.162469	1	ENSGALG00000048985
gene:ENSGALG00000051408	9	complement(11916100..11948786)	0.00128551	-2.06379	-4.18083	0.0856704	0.162469	1	ENSGALG00000051408
MB	1	52004040..52007757	0.0519475	-2.06378	-4.18081	0.0865541	0.163753	1	ENSGALG00000012541
gene:ENSGALG00000053293	3	46933874..46944268	0.0041283	-2.06378	-4.1808	0.0928074	0.173335	1	ENSGALG00000053293
U4_4	17	complement(9340398..9340536)	0.298322	-2.06378	-4.18079	0.0860734	0.163053	1	ENSGALG00000025640
gene:ENSGALG00000053135	1	93391874..93400896	0.00461022	-2.06377	-4.18079	0.0984404	0.181676	1	ENSGALG00000053135
gene:ENSGALG00000046753	6	complement(19729112..19733616)	0.00917585	-2.06376	-4.18076	0.0911989	0.170784	1	ENSGALG00000046753
gene:ENSGALG00000051243	2	13650517..13660026	0.00431567	-2.06376	-4.18076	0.0859824	0.162938	1	ENSGALG00000051243
gene:ENSGALG00000053771	2	134578548..134643849	0.000656418	-2.06375	-4.18072	0.0875677	0.165274	1	ENSGALG00000053771
CAVIN4	2	88738279..88751907	0.0161838	-2.06374	-4.1807	0.0861568	0.163152	1	ENSGALG00000026452
gga-mir-6709	11	complement(570320..570429)	0.380421	-2.06374	-4.18069	0.0856726	0.162469	1	ENSGALG00000028974
NMNAT2	8	complement(7921538..7942103)	0.0206475	-2.06373	-4.18066	0.0856732	0.162469	1	ENSGALG00000004642
ASIC5	4	complement(20873531..20887179)	0.0278921	-2.06373	-4.18065	0.0919274	0.171882	1	ENSGALG00000009366
gene:ENSGALG00000053971	10	14764690..14785030	0.00205188	-2.06372	-4.18064	0.0861689	0.163158	1	ENSGALG00000053971
TNFSF10	9	19447018..19455676	202.456	-2.06347	-4.17989	3.96221e-29	2.10258e-27	8.20454e-25	ENSGALG00000009179
PRDM1	3	complement(68350477..68445504)	2.11225	-2.06341	-4.17974	7.93254e-24	2.96789e-22	1.64259e-19	ENSGALG00000015388
MSX1	4	78805627..78808134	0.53232	-2.06182	-4.17513	0.0243953	0.0580871	1	ENSGALG00000015013
C10H15ORF59	10	complement(2728829..2736012)	0.0260547	-2.06132	-4.17369	0.101777	0.18644	1	ENSGALG00000001716
gene:ENSGALG00000053310	2	complement(145693876..145698491)	0.797866	-2.05877	-4.16632	1.77258e-16	3.76471e-15	3.67049e-12	ENSGALG00000053310
TP53RK	20	complement(5579113..5580702)	27.2878	-2.05826	-4.16483	1.99284e-52	2.81735e-50	4.12656e-48	ENSGALG00000004469
NHEJ1	7	22266262..22298170	4.29793	-2.05766	-4.1631	5.04819e-18	1.23341e-16	1.04533e-13	ENSGALG00000011335
gene:ENSGALG00000048087	5	37418642..37424856	0.415799	-2.05649	-4.15974	0.000107226	0.000491908	1	ENSGALG00000048087
PATZ1	15	9301202..9318435	1.18078	-2.05634	-4.1593	4.44631e-14	7.68868e-13	9.20698e-10	ENSGALG00000006934
gene:ENSGALG00000051508	W	4957599..4959506	0.0215533	-2.05224	-4.1475	0.109508	0.197477	1	ENSGALG00000051508
IRF6	26	complement(3166589..3174135)	16.4328	-2.05043	-4.14231	3.65345e-47	4.45144e-45	7.56519e-43	ENSGALG00000001405
gene:ENSGALG00000051977	9	11108958..11184308	0.000527982	-2.04857	-4.13695	0.123498	0.217393	1	ENSGALG00000051977
MID1	1	125930064..126095986	0.666283	-2.04849	-4.13674	9.78622e-07	6.6243e-06	0.0202643	ENSGALG00000038504
MEX3B	10	12210959..12214007	5.38561	-2.04807	-4.13551	5.25429e-29	2.74886e-27	1.08801e-24	ENSGALG00000032984
gene:ENSGALG00000029286	4	complement(18074956..18076806)	0.814658	-2.04753	-4.13399	6.64146e-06	3.90104e-05	0.137525	ENSGALG00000029286
CSMD2	23	4766719..4994805	0.0443177	-2.04473	-4.12597	4.81479e-05	0.000237375	0.996999	ENSGALG00000030229
C1QTNF4	5	22998387..23015965	0.0913758	-2.04442	-4.12507	0.00603865	0.0176064	1	ENSGALG00000008080
gene:ENSGALG00000052227	3	70489632..70490672	0.0381343	-2.04304	-4.12113	0.110508	0.198932	1	ENSGALG00000052227
FMN1	5	30598320..30751690	0.150328	-2.04254	-4.11971	0.0017264	0.0059308	1	ENSGALG00000009723
gene:ENSGALG00000054970	12	complement(14298118..14346379)	0.00246657	-2.03992	-4.11222	0.0180821	0.0453153	1	ENSGALG00000054970
gene:ENSGALG00000027138	25	2538236..2543668	0.588543	-2.03851	-4.10822	0.00251758	0.00827135	1	ENSGALG00000027138
gene:ENSGALG00000037717	18	complement(8855389..8892932)	0.17503	-2.0359	-4.1008	3.39908e-20	9.94486e-19	7.03848e-16	ENSGALG00000037717
CA10	18	complement(5153057..5313472)	1.18998	-2.03263	-4.09149	1.46163e-13	2.4019e-12	3.0266e-09	ENSGALG00000002993
gene:ENSGALG00000051818	3	complement(26139672..26148303)	0.0308981	-2.03029	-4.08487	0.000350924	0.00141902	1	ENSGALG00000051818
VRTN	5	38084164..38090330	0.505536	-2.02933	-4.08216	1.70527e-09	1.76139e-08	3.53111e-05	ENSGALG00000010232
gene:ENSGALG00000052022	1	163242674..163244146	0.0270088	-2.02871	-4.0804	0.126529	0.22156	1	ENSGALG00000052022
HTR2C	4	2708137..2824865	0.0340931	-2.02642	-4.07393	0.0373552	0.0827237	1	ENSGALG00000005853
ST6GALNAC2	18	4308786..4315058	3.94252	-2.02641	-4.0739	3.98257e-08	3.35412e-07	0.000824671	ENSGALG00000001883
MDGA2	5	complement(56940987..57248827)	0.388379	-2.02617	-4.07322	8.80563e-06	5.05675e-05	0.182338	ENSGALG00000012228
gene:ENSGALG00000049090	17	complement(2073164..2087035)	0.0337693	-2.02568	-4.07184	7.98933e-05	0.000375063	1	ENSGALG00000049090
gene:ENSGALG00000045984	W	complement(3546427..3547710)	0.384156	-2.02484	-4.06945	0.000104286	0.000479605	1	ENSGALG00000045984
gene:ENSGALG00000048891	4	complement(37720009..37753094)	0.00198948	-2.02242	-4.06265	0.0446623	0.0958342	1	ENSGALG00000048891
gene:ENSGALG00000055134	4	complement(56435709..56442574)	0.009712	-2.02239	-4.06256	0.0462848	0.0987666	1	ENSGALG00000055134
gene:ENSGALG00000036220	17	complement(735789..737180)	0.0476511	-2.02237	-4.06252	0.0361427	0.0805975	1	ENSGALG00000036220
gene:ENSGALG00000051949	14	complement(11610801..11775528)	0.000399741	-2.02237	-4.06251	0.0393819	0.0864367	1	ENSGALG00000051949
gene:ENSGALG00000049526	23	complement(2995292..3052677)	0.0133563	-2.02063	-4.05761	1.81265e-06	1.17749e-05	0.0375346	ENSGALG00000049526
IL17RD	12	complement(8950452..8989422)	0.209898	-2.02061	-4.05755	1.22351e-05	6.8416e-05	0.253352	ENSGALG00000005499
gene:ENSGALG00000050404	1	complement(80899778..80916366)	0.186468	-2.01682	-4.0469	0.00175305	0.00600898	1	ENSGALG00000050404
CREB3L1	5	complement(23934630..23975322)	1.43338	-2.01507	-4.042	2.13236e-11	2.7597e-10	4.41548e-07	ENSGALG00000008393
COL14A1	2	136788122..136908061	8.80575	-2.01499	-4.04178	1.02398e-42	1.08989e-40	2.12035e-38	ENSGALG00000037675
gene:ENSGALG00000048432	W	5213882..5215471	0.105564	-2.01391	-4.03875	0.00547497	0.0161794	1	ENSGALG00000048432
NAALADL2	9	complement(18476287..18824985)	10.8915	-2.01164	-4.03241	4.55691e-18	1.11928e-16	9.43599e-14	ENSGALG00000023670
gene:ENSGALG00000054993	Z	58591903..58606998	0.0636045	-2.01065	-4.02963	8.14794e-07	5.61383e-06	0.0168719	ENSGALG00000054993
gene:ENSGALG00000045780	13	complement(972399..974012)	0.133467	-2.00996	-4.0277	0.00235105	0.00778916	1	ENSGALG00000045780
gene:ENSGALG00000049518	26	complement(3054707..3093860)	0.00233113	-2.00839	-4.02333	0.0274681	0.0641257	1	ENSGALG00000049518
KCNJ5	24	1097586..1142577	3.00275	-2.00736	-4.02046	4.48122e-12	6.27303e-11	9.27926e-08	ENSGALG00000001181
PHYHIPL	6	complement(1366037..1398417)	0.121936	-2.0073	-4.02028	0.000565718	0.00218318	1	ENSGALG00000029863
SLC6A1	12	4639388..4696883	0.0785307	-2.00596	-4.01655	0.0101521	0.0276576	1	ENSGALG00000004921
gene:ENSGALG00000047772	8	complement(24460433..24463400)	0.072152	-2.00517	-4.01436	0.00536701	0.0159048	1	ENSGALG00000047772
CDON	24	complement(354765..382201)	4.81852	-2.00475	-4.0132	2.66274e-31	1.66087e-29	5.51373e-27	ENSGALG00000035419
gene:ENSGALG00000053115	6	12371140..12472074	0.0156573	-2.00436	-4.0121	2.55096e-08	2.21282e-07	0.000528227	ENSGALG00000053115
gene:ENSGALG00000010691	3	complement(34837317..34858844)	0.223355	-2.0033	-4.00917	7.32801e-15	1.37642e-13	1.51741e-10	ENSGALG00000010691
gene:ENSGALG00000050486	1	complement(141537737..141538173)	0.257772	-2.00256	-4.0071	0.0243255	0.0579524	1	ENSGALG00000050486
gene:ENSGALG00000053137	2	59952449..59971173	0.00468806	-2.00248	-4.00687	0.018194	0.045528	1	ENSGALG00000053137
CASR	1	77388128..77429662	0.0283765	-2.00247	-4.00686	0.0183138	0.0457782	1	ENSGALG00000038405
gene:ENSGALG00000051304	2	135360877..135367468	0.0134653	-2.00247	-4.00685	0.0225352	0.0543709	1	ENSGALG00000051304
SLC7A1	1	176789375..176807957	2.58868	-2.00239	-4.00663	9.52446e-19	2.48791e-17	1.97223e-14	ENSGALG00000017085
gene:ENSGALG00000007118	4	complement(9308659..9332151)	0.030077	-2.00221	-4.00613	0.0248618	0.0590006	1	ENSGALG00000007118
gene:ENSGALG00000048280	2	complement(116386349..116428006)	0.0707396	-2.0012	-4.00332	0.0166101	0.0420589	1	ENSGALG00000048280
OVA	2	complement(67682465..67690037)	0.0472152	-2.00092	-4.00254	0.029479	0.0679384	1	ENSGALG00000012869
gene:ENSGALG00000041397	4	4114935..4125868	1.3733	-1.99975	-3.99931	1.16377e-06	7.76683e-06	0.0240981	ENSGALG00000041397
gene:ENSGALG00000050035	7	22666115..22697638	0.00430224	-1.99945	-3.99848	0.0186922	0.0465608	1	ENSGALG00000050035
FAM110C	3	complement(91782224..91783324)	10.3173	-1.99586	-3.98854	4.17524e-34	3.04431e-32	8.64567e-30	ENSGALG00000016361
ASTL	5	22587180..22599063	0.0770766	-1.99448	-3.98473	0.0139286	0.0361944	1	ENSGALG00000037220
HTR4	13	complement(8938645..9038296)	0.0478933	-1.99273	-3.9799	0.0146857	0.0378971	1	ENSGALG00000001383
ITM2C	9	complement(5541385..5557609)	4.12284	-1.99196	-3.97776	4.62653e-07	3.31079e-06	0.00958016	ENSGALG00000036111
gene:ENSGALG00000002099	12	complement(1786656..1827828)	14.1394	-1.98951	-3.97101	3.16104e-56	4.79856e-54	6.54557e-52	ENSGALG00000002099
gene:ENSGALG00000053282	9	7424428..7531778	0.00656734	-1.98928	-3.97038	0.000256767	0.00108051	1	ENSGALG00000053282
gene:ENSGALG00000052658	2	complement(145637251..145647491)	16.4181	-1.98916	-3.97007	1.71808e-47	2.1355e-45	3.55764e-43	ENSGALG00000052658
VCAN	Z	complement(62855240..62961099)	0.435711	-1.98845	-3.96811	1.15558e-18	2.99739e-17	2.39286e-14	ENSGALG00000015624
gene:ENSGALG00000029056	Z	complement(20906665..20934278)	0.149822	-1.98636	-3.96236	0.0146394	0.0377975	1	ENSGALG00000029056
GRIN2A	14	9652802..9801024	0.0818623	-1.98467	-3.95772	8.32142e-05	0.000389272	1	ENSGALG00000007278
gene:ENSGALG00000010222	1	37853568..37870874	0.0706982	-1.98299	-3.95312	0.00532168	0.0157894	1	ENSGALG00000010222
MAP1B	Z	complement(25324362..25392656)	0.286011	-1.98116	-3.94809	2.49613e-12	3.58915e-11	5.16873e-08	ENSGALG00000014999
CPED1	1	complement(23415784..23554158)	17.7552	-1.97857	-3.94101	4.28507e-51	5.83526e-49	8.8731e-47	ENSGALG00000009002
gene:ENSGALG00000046781	3	15123182..15153635	0.0161992	-1.97515	-3.9317	0.00640533	0.0185152	1	ENSGALG00000046781
gene:ENSGALG00000031119	8	6476373..6478963	0.0721574	-1.97368	-3.9277	0.00178433	0.00610715	1	ENSGALG00000031119
gene:ENSGALG00000051323	1	194212595..194240335	0.517003	-1.9735	-3.92721	0.0147145	0.0379437	1	ENSGALG00000051323
ADGRL3	4	47983446..48374220	1.01506	-1.97292	-3.92561	2.35911e-17	5.44093e-16	4.885e-13	ENSGALG00000011319
gene:ENSGALG00000047249	Z	complement(16419056..16451893)	0.0922087	-1.97044	-3.91886	8.82878e-15	1.64662e-13	1.82818e-10	ENSGALG00000047249
gene:ENSGALG00000037692	5	complement(33736447..33738298)	0.166537	-1.96384	-3.901	0.000496835	0.0019445	1	ENSGALG00000037692
MCTP2	10	15422025..15517080	0.779831	-1.95607	-3.88002	1.43238e-09	1.492e-08	2.96603e-05	ENSGALG00000030157
gene:ENSGALG00000015822	1	105378074..105407520	0.637482	-1.95515	-3.87757	7.61513e-08	6.1673e-07	0.00157687	ENSGALG00000015822
FBN3	28	367087..488932	0.32682	-1.95479	-3.87658	2.87256e-10	3.2558e-09	5.9482e-06	ENSGALG00000037625
gene:ENSGALG00000048569	2	complement(35599860..35601335)	0.122385	-1.95418	-3.87495	0.00432288	0.0131871	1	ENSGALG00000048569
TRAM2	3	107485825..107498655	13.0059	-1.94932	-3.86192	1.85975e-51	2.57034e-49	3.85098e-47	ENSGALG00000016673
gene:ENSGALG00000048226	5	50805289..50817349	0.127693	-1.94826	-3.85909	0.00256281	0.00839611	1	ENSGALG00000048226
B4GALNT3	1	60296873..60354263	0.16913	-1.94443	-3.84885	0.00846098	0.0236204	1	ENSGALG00000012988
gene:ENSGALG00000054390	1	94029999..94089891	0.017529	-1.94407	-3.84789	1.23291e-05	6.89e-05	0.255298	ENSGALG00000054390
EML5	5	complement(43357812..43451566)	0.0327477	-1.94319	-3.84555	0.00346105	0.0108734	1	ENSGALG00000010639
EFNB1	4	complement(1025394..1070879)	13.2411	-1.94126	-3.8404	6.26791e-34	4.5168e-32	1.2979e-29	ENSGALG00000036539
IL13RA1	4	3392323..3404401	4.04717	-1.93997	-3.83698	3.98899e-29	2.11074e-27	8.25999e-25	ENSGALG00000044480
gene:ENSGALG00000036447	1	75760373..75776389	0.151979	-1.93916	-3.83484	0.000132913	0.000598771	1	ENSGALG00000036447
gene:ENSGALG00000051862	Z	24744085..24750852	0.102738	-1.93657	-3.82794	2.36295e-05	0.000124218	0.489297	ENSGALG00000051862
gene:ENSGALG00000050373	1	39575641..39577336	0.164627	-1.93375	-3.82047	0.000356187	0.00143685	1	ENSGALG00000050373
gene:ENSGALG00000042338	13	17844032..17850628	0.0204091	-1.93321	-3.81905	0.0173965	0.0438165	1	ENSGALG00000042338
SH3YL1	3	complement(91875015..91915377)	5.10315	-1.93279	-3.81794	1.03875e-27	5.06256e-26	2.15095e-23	ENSGALG00000016362
gene:ENSGALG00000047319	2	111924877..111933893	0.0328992	-1.93061	-3.81215	0.00128989	0.00458109	1	ENSGALG00000047319
HPCAL4	23	complement(5653211..5655702)	0.073357	-1.92982	-3.81006	0.0201972	0.0495826	1	ENSGALG00000003829
BHLHE40	12	18986975..18991321	30.1411	-1.9249	-3.7971	1.31313e-14	2.41741e-13	2.7191e-10	ENSGALG00000008308
gene:ENSGALG00000054280	10	complement(19951997..19990256)	0.00409379	-1.92469	-3.79654	0.00578934	0.0169558	1	ENSGALG00000054280
PDK4	2	complement(23905072..23914501)	246.453	-1.92271	-3.79135	3.46126e-30	1.99076e-28	7.16722e-26	ENSGALG00000009700
gene:ENSGALG00000052966	11	18172417..18206394	0.0025435	-1.92252	-3.79083	0.0387245	0.0852464	1	ENSGALG00000052966
gene:ENSGALG00000039479	1	53270492..53286236	0.0617504	-1.91567	-3.77288	0.014876	0.0382857	1	ENSGALG00000039479
CNTNAP5	7	complement(24417886..24674006)	0.0417906	-1.91533	-3.77201	0.00576589	0.0169022	1	ENSGALG00000011577
GDPD4	1	194560365..194594269	0.0364977	-1.91312	-3.76623	0.0215987	0.052412	1	ENSGALG00000000690
KIAA1524	1	complement(88827762..88854919)	2.29059	-1.91245	-3.76448	1.22532e-25	5.21677e-24	2.53727e-21	ENSGALG00000015360
TXLNB	3	54077243..54114208	0.0177419	-1.91124	-3.76133	0.036293	0.0808549	1	ENSGALG00000013822
gene:ENSGALG00000048560	1	complement(202285..203838)	0.348254	-1.91086	-3.76034	0.0184967	0.046146	1	ENSGALG00000048560
GPR135	5	55002390..55005562	0.507836	-1.91064	-3.75976	2.76157e-05	0.000143181	0.571838	ENSGALG00000048332
gene:ENSGALG00000052775	3	54169762..54172550	0.0300878	-1.90768	-3.75204	0.0235104	0.0562854	1	ENSGALG00000052775
gene:ENSGALG00000048090	2	complement(101327885..101360308)	0.00253402	-1.9076	-3.75185	0.0254356	0.0601311	1	ENSGALG00000048090
gene:ENSGALG00000042613	20	complement(6627370..6636060)	0.0577144	-1.90547	-3.74632	3.07156e-05	0.000157949	0.636027	ENSGALG00000042613
gene:ENSGALG00000049436	33	5227950..5238739	0.00967924	-1.90542	-3.74619	0.0272825	0.0637887	1	ENSGALG00000049436
gene:ENSGALG00000051214	3	86400557..86421532	0.0129514	-1.90502	-3.74513	0.00114471	0.00411412	1	ENSGALG00000051214
CSMD1	3	89801439..90172395	0.00386137	-1.90478	-3.74452	0.145399	0.247978	1	ENSGALG00000035230
PHACTR1	2	complement(62237702..62532964)	0.138292	-1.90476	-3.74447	6.33757e-05	0.000304387	1	ENSGALG00000012732
FREM1	Z	complement(31717415..31775790)	3.03603	-1.90436	-3.74343	6.5257e-29	3.39483e-27	1.35128e-24	ENSGALG00000005426
gene:ENSGALG00000032816	19	complement(2983674..2987149)	1.10347	-1.90372	-3.74177	3.07605e-11	3.92886e-10	6.36958e-07	ENSGALG00000032816
ABLIM2	4	complement(80649049..80786524)	0.556734	-1.90354	-3.74131	2.06527e-10	2.38458e-09	4.27655e-06	ENSGALG00000043448
gene:ENSGALG00000048489	4	14369285..14389020	0.0042553	-1.90336	-3.74083	0.0409767	0.0893546	1	ENSGALG00000048489
gene:ENSGALG00000047442	1	complement(1926186..1938922)	0.0980874	-1.90321	-3.74044	0.01041	0.028244	1	ENSGALG00000047442
CYYR1	1	complement(104196793..104251356)	0.768806	-1.90315	-3.7403	0.0106233	0.0287174	1	ENSGALG00000053764
TNNI2	5	complement(14291354..14294088)	0.167582	-1.90286	-3.73955	0.0165605	0.0419792	1	ENSGALG00000006591
gene:ENSGALG00000052039	12	14026211..14032278	0.196879	-1.90239	-3.73833	1.15883e-05	6.51139e-05	0.239959	ENSGALG00000052039
gene:ENSGALG00000046722	Z	complement(4109272..4122240)	0.00476935	-1.90208	-3.73751	0.0712056	0.140275	1	ENSGALG00000046722
gene:ENSGALG00000006851	4	complement(6565250..6989919)	0.0545142	-1.90029	-3.73289	0.00210693	0.00705738	1	ENSGALG00000006851
LDLRAD3	5	19507937..19608245	1.67247	-1.89954	-3.73094	2.70566e-11	3.47495e-10	5.60261e-07	ENSGALG00000038913
RASGRF2	Z	complement(63986799..64109277)	0.76482	-1.89846	-3.72814	3.60481e-10	4.02418e-09	7.46449e-06	ENSGALG00000015598
NCAM1	24	complement(5811385..5892244)	2.05754	-1.89785	-3.72658	8.67936e-25	3.502e-23	1.79724e-20	ENSGALG00000007839
MELTF	9	complement(12619518..12636112)	100.447	-1.89526	-3.71989	7.22064e-40	6.68632e-38	1.49518e-35	ENSGALG00000006855
PRDM6	Z	81605055..81673923	0.0361874	-1.89387	-3.71631	0.0567659	0.116942	1	ENSGALG00000005351
gene:ENSGALG00000050910	9	complement(18378995..18403707)	0.00246917	-1.89381	-3.71615	0.0620979	0.12573	1	ENSGALG00000050910
gene:ENSGALG00000053561	20	complement(6854547..6861267)	0.0429589	-1.89379	-3.7161	0.0677669	0.134614	1	ENSGALG00000053561
gene:ENSGALG00000051099	6	31259091..31266998	0.00750872	-1.89371	-3.71588	0.0518015	0.108403	1	ENSGALG00000051099
KCNF1	3	97009136..97011650	0.023798	-1.8937	-3.71588	0.0514504	0.107778	1	ENSGALG00000016448
gene:ENSGALG00000028415	9	5618012..5621025	0.0376219	-1.89368	-3.71581	0.0613114	0.124478	1	ENSGALG00000028415
ATG13	5	complement(23721124..23734856)	60.0728	-1.89325	-3.7147	2.90883e-44	3.305e-42	6.02331e-40	ENSGALG00000008347
CD72AG	Z	complement(9066022..9069155)	0.0451358	-1.89299	-3.71405	0.0686199	0.13605	1	ENSGALG00000002383
VWC2	2	80493427..80551989	0.763028	-1.89297	-3.71399	3.29696e-07	2.41342e-06	0.00682701	ENSGALG00000013081
IL11RA	Z	8328565..8349086	22.8456	-1.89275	-3.71342	1.82919e-34	1.36599e-32	3.78769e-30	ENSGALG00000005848
FAM131B	1	78257533..78259472	0.439796	-1.89003	-3.70644	3.83284e-06	2.34736e-05	0.0793667	ENSGALG00000014689
gene:ENSGALG00000054507	4	complement(37822678..37852321)	0.00191016	-1.88984	-3.70593	0.0662893	0.132364	1	ENSGALG00000054507
LEAP2	13	17778126..17781262	27.0767	-1.88779	-3.70067	6.86562e-21	2.12628e-19	1.42166e-16	ENSGALG00000048876
GRIK1	1	complement(105503331..105582844)	0.0657159	-1.88748	-3.69989	0.00244408	0.00805846	1	ENSGALG00000015835
KCTD8	4	67689273..67774415	0.577888	-1.88715	-3.69903	3.10591e-07	2.28623e-06	0.00643141	ENSGALG00000014225
gene:ENSGALG00000006009	12	complement(10097118..10129130)	0.10561	-1.88459	-3.69249	4.48589e-05	0.00022339	0.928892	ENSGALG00000006009
BCL11B	5	complement(47979726..48071473)	0.0907016	-1.88413	-3.6913	0.000679094	0.00257471	1	ENSGALG00000031862
CYP1B1	3	complement(32039527..32044728)	8.46855	-1.88277	-3.68782	1.51314e-21	4.89063e-20	3.13326e-17	ENSGALG00000025822
KLHL38	2	complement(138114616..138119541)	0.573239	-1.88273	-3.68773	3.14254e-06	1.95959e-05	0.0650727	ENSGALG00000038946
STAC3	33	5608899..5616086	0.0522207	-1.88258	-3.68734	0.0735874	0.144033	1	ENSGALG00000053625
NOTUM	18	5048916..5054527	1.31879	-1.88148	-3.68453	9.67099e-10	1.03351e-08	2.00257e-05	ENSGALG00000002900
PMEPA1	20	11499475..11529472	3.09988	-1.88118	-3.68377	2.88499e-14	5.09828e-13	5.97394e-10	ENSGALG00000037780
gene:ENSGALG00000047931	8	30199629..30210819	0.033617	-1.88109	-3.68353	0.00249327	0.00820313	1	ENSGALG00000047931
gene:ENSGALG00000052946	W	complement(4417167..4419914)	0.0644857	-1.8806	-3.68228	0.00547496	0.0161794	1	ENSGALG00000052946
ARSJ	4	56443111..56482183	0.840997	-1.8801	-3.68101	1.32657e-07	1.03906e-06	0.00274692	ENSGALG00000033286
CFAP221	7	complement(28330072..28344049)	0.0760046	-1.8797	-3.67999	0.00408593	0.0125575	1	ENSGALG00000012100
HBA1	14	12510348..12511196	778.272	-1.87852	-3.67697	2.34323e-20	6.94347e-19	4.85213e-16	ENSGALG00000043234
EEF2K	14	9045104..9069244	23.594	-1.8782	-3.67616	4.28431e-39	3.88948e-37	8.87152e-35	ENSGALG00000006982
SALL3	2	complement(56919289..56938680)	0.380157	-1.87729	-3.67384	1.66045e-05	9.02944e-05	0.343828	ENSGALG00000041404
gene:ENSGALG00000052327	1	65444381..65524729	0.00412576	-1.87561	-3.66958	0.00129017	0.00458109	1	ENSGALG00000052327
ACVR2B	2	complement(5811828..5901800)	1.01307	-1.87521	-3.66854	3.58205e-09	3.54946e-08	7.41734e-05	ENSGALG00000006158
SMPD3	11	160633..252673	0.264847	-1.87504	-3.66812	7.06675e-05	0.000335752	1	ENSGALG00000034950
gene:ENSGALG00000048632	4	19323628..19371495	0.604689	-1.8749	-3.66776	1.37744e-23	5.11226e-22	2.85226e-19	ENSGALG00000048632
gene:ENSGALG00000048972	Z	6831508..6876170	0.0849865	-1.87373	-3.6648	0.15014	0.254494	1	ENSGALG00000048972
gene:ENSGALG00000051905	5	complement(24465583..24473533)	0.120815	-1.87284	-3.66253	0.000430278	0.00170637	1	ENSGALG00000051905
TOX3	11	5223979..5345307	0.924985	-1.87089	-3.65758	1.55932e-14	2.85644e-13	3.22889e-10	ENSGALG00000034649
HBZ	14	12503627..12505300	0.555483	-1.86958	-3.65427	0.0044965	0.0136271	1	ENSGALG00000023740
gene:ENSGALG00000054763	13	2525831..2529424	0.0326846	-1.86742	-3.6488	0.0516252	0.108095	1	ENSGALG00000054763
gene:ENSGALG00000050804	3	76327994..76340859	0.00287128	-1.86372	-3.63946	0.125784	0.220594	1	ENSGALG00000050804
gene:ENSGALG00000046977	11	complement(12544039..12643788)	0.000370345	-1.86372	-3.63946	0.125784	0.220594	1	ENSGALG00000046977
gene:ENSGALG00000050160	4	complement(43433827..43444707)	0.00337022	-1.86372	-3.63944	0.126146	0.221067	1	ENSGALG00000050160
gene:ENSGALG00000049467	1	93307047..93317553	0.00350159	-1.8637	-3.63941	0.125788	0.220594	1	ENSGALG00000049467
gene:ENSGALG00000046773	1	101186723..101205362	0.00193367	-1.86369	-3.63936	0.125793	0.220594	1	ENSGALG00000046773
gene:ENSGALG00000049631	Z	complement(55660459..55672955)	0.00289199	-1.86368	-3.63936	0.125792	0.220594	1	ENSGALG00000049631
gene:ENSGALG00000027881	15	9716530..9716682	0.229031	-1.86366	-3.6393	0.125799	0.220594	1	ENSGALG00000027881
INHA	7	complement(22055097..22058161)	0.015252	-1.86365	-3.63926	0.125795	0.220594	1	ENSGALG00000054770
GRM5	1	189236711..189484068	0.00899063	-1.86364	-3.63925	0.133102	0.230961	1	ENSGALG00000017238
gene:ENSGALG00000048387	3	complement(107219436..107222398)	0.0828935	-1.86364	-3.63924	0.130675	0.227518	1	ENSGALG00000048387
gene:ENSGALG00000051969	3	complement(57148051..57159476)	0.00316556	-1.86364	-3.63924	0.125796	0.220594	1	ENSGALG00000051969
gene:ENSGALG00000027404	5	31596052..31596239	0.190499	-1.86362	-3.6392	0.125799	0.220594	1	ENSGALG00000027404
gene:ENSGALG00000050064	1	complement(92773329..92776748)	0.0167092	-1.86362	-3.63919	0.125801	0.220594	1	ENSGALG00000050064
gene:ENSGALG00000054082	Z	complement(42837673..42839295)	0.0217574	-1.8636	-3.63914	0.125805	0.220594	1	ENSGALG00000054082
gene:ENSGALG00000051394	1	64776484..64816209	0.00087148	-1.86358	-3.63911	0.129536	0.225938	1	ENSGALG00000051394
CD8BP	4	complement(85919110..85924985)	0.0169992	-1.86255	-3.63649	0.139665	0.240033	1	ENSGALG00000015902
gene:ENSGALG00000050772	25	complement(1527347..1531598)	0.417017	-1.85885	-3.6272	7.65478e-05	0.000361188	1	ENSGALG00000050772
PAX5	Z	82009343..82120633	0.01858	-1.85859	-3.62652	0.0357814	0.0799237	1	ENSGALG00000016431
HIST1H103	1	complement(48129573..48130279)	3.70634	-1.85742	-3.62359	0.0010263	0.00373694	1	ENSGALG00000037167
gene:ENSGALG00000053668	3	complement(44094596..44109127)	0.0235133	-1.85663	-3.62161	0.0362453	0.0807972	1	ENSGALG00000053668
gene:ENSGALG00000048137	2	60134235..60138923	0.158752	-1.85641	-3.62106	0.0238157	0.0569046	1	ENSGALG00000048137
SLC17A8	1	47293203..47318899	0.115222	-1.85466	-3.61667	0.00204119	0.00686451	1	ENSGALG00000041122
gene:ENSGALG00000006708	13	14943967..14982567	0.149175	-1.85464	-3.61663	0.00147846	0.00516059	1	ENSGALG00000006708
gene:ENSGALG00000053479	15	complement(14214..19890)	4.88337	-1.85121	-3.60802	4.06492e-06	2.47966e-05	0.0841724	ENSGALG00000053479
GAPDH	1	77619214..77623350	5333.49	-1.85111	-3.60779	8.78436e-35	6.69491e-33	1.81898e-30	ENSGALG00000014442
GFRA1	6	complement(29568136..29703924)	4.10004	-1.84962	-3.60405	2.29347e-26	1.02104e-24	4.74909e-22	ENSGALG00000009173
FBLN2	12	6210165..6279431	5.65312	-1.84909	-3.60272	9.55233e-30	5.32859e-28	1.978e-25	ENSGALG00000005120
gene:ENSGALG00000036916	12	complement(5797936..5969305)	0.500187	-1.84509	-3.59276	4.90102e-07	3.49642e-06	0.0101486	ENSGALG00000036916
gene:ENSGALG00000053557	3	complement(54961268..54991142)	2.08772	-1.83777	-3.57456	6.46725e-30	3.68534e-28	1.33917e-25	ENSGALG00000053557
KRT13	27	complement(7361940..7366365)	0.136642	-1.83771	-3.57443	0.00350883	0.0109937	1	ENSGALG00000019718
STC2	13	complement(9947853..9957394)	25.1074	-1.83732	-3.57347	4.51251e-07	3.23796e-06	0.00934405	ENSGALG00000002893
FREM2	1	complement(172661162..172776030)	1.30451	-1.83697	-3.57258	1.53805e-16	3.29683e-15	3.18483e-12	ENSGALG00000033671
gene:ENSGALG00000051410	6	complement(30492420..30576214)	0.00121476	-1.8365	-3.57142	0.0195266	0.0482563	1	ENSGALG00000051410
S1PR3	Z	43447051..43475146	0.272807	-1.83602	-3.57025	0.000103697	0.000477135	1	ENSGALG00000049835
ANKRD6	3	complement(75547294..75651254)	0.443945	-1.83571	-3.56948	8.35329e-08	6.72037e-07	0.00172972	ENSGALG00000015768
PPFIBP2	5	7591669..7664920	22.0494	-1.83461	-3.56676	3.47742e-42	3.55811e-40	7.2007e-38	ENSGALG00000005294
gene:ENSGALG00000015307	1	complement(86150625..86219278)	8.88104	-1.83425	-3.56586	6.88681e-21	2.12928e-19	1.42605e-16	ENSGALG00000015307
gene:ENSGALG00000051796	Z	24033030..24085523	0.424115	-1.83031	-3.55614	4.27416e-09	4.18822e-08	8.8505e-05	ENSGALG00000051796
FAT3	1	complement(187671552..188016984)	0.351134	-1.82961	-3.55442	2.41924e-14	4.32057e-13	5.00952e-10	ENSGALG00000017229
FIGN	7	20488320..20581516	1.28537	-1.82871	-3.5522	2.11647e-14	3.80554e-13	4.38258e-10	ENSGALG00000011069
gene:ENSGALG00000048509	3	96667943..96699825	0.019002	-1.82774	-3.54981	0.000275367	0.00114679	1	ENSGALG00000048509
gene:ENSGALG00000048281	Z	complement(27941480..27944371)	0.0811481	-1.82766	-3.54961	0.00118258	0.00423176	1	ENSGALG00000048281
gene:ENSGALG00000033089	2	126206530..126249421	0.027149	-1.82745	-3.54909	0.00134983	0.00476621	1	ENSGALG00000033089
gene:ENSGALG00000023622	Z	9152592..9154039	0.068598	-1.82717	-3.54841	0.13731	0.23671	1	ENSGALG00000023622
FGF7	10	10988962..11016023	0.379061	-1.82651	-3.54678	0.00509577	0.0151995	1	ENSGALG00000028158
gene:ENSGALG00000047971	2	85248788..85273405	0.00333167	-1.82639	-3.54648	0.0546796	0.113359	1	ENSGALG00000047971
DAB1	8	complement(26201306..26289893)	7.6356	-1.82508	-3.54326	1.23383e-30	7.34742e-29	2.55489e-26	ENSGALG00000010857
gene:ENSGALG00000055132	1	164502455..164503903	0.0544976	-1.82488	-3.54277	0.0561757	0.115945	1	ENSGALG00000055132
gene:ENSGALG00000049161	3	complement(95837652..95844249)	0.303922	-1.8248	-3.54257	4.71243e-10	5.19798e-09	9.75802e-06	ENSGALG00000049161
gene:ENSGALG00000045458	Z	63658906..63680592	0.0525958	-1.82283	-3.53775	6.68281e-06	3.92284e-05	0.138381	ENSGALG00000045458
gene:ENSGALG00000052184	2	complement(8865945..8874629)	0.867819	-1.82153	-3.53457	1.93275e-17	4.47991e-16	4.00214e-13	ENSGALG00000052184
MDK	5	complement(23884634..23886637)	12.8428	-1.82142	-3.5343	7.98551e-27	3.6337e-25	1.65356e-22	ENSGALG00000008367
MEX3A	25	723875..738551	0.785382	-1.81955	-3.52972	2.23383e-12	3.222e-11	4.62559e-08	ENSGALG00000014016
gene:ENSGALG00000054791	9	18311322..18315606	0.409866	-1.81789	-3.52565	3.5792e-07	2.60869e-06	0.00741146	ENSGALG00000054791
KPNA2	18	complement(6978815..6984489)	11.6595	-1.81621	-3.52155	5.43046e-23	1.93781e-21	1.12449e-18	ENSGALG00000003584
gene:ENSGALG00000052457	5	complement(16199518..16210316)	0.0256591	-1.81607	-3.5212	0.000888901	0.00328788	1	ENSGALG00000052457
TTC24	25	1512783..1516847	0.0683864	-1.81561	-3.5201	0.0161409	0.0410355	1	ENSGALG00000051918
gene:ENSGALG00000050654	2	95866480..95976446	0.00378013	-1.81317	-3.51413	0.000973272	0.00356085	1	ENSGALG00000050654
gene:ENSGALG00000048433	18	2419570..2431388	0.0121785	-1.81249	-3.51248	0.00881103	0.0244611	1	ENSGALG00000048433
SGO1	2	complement(35837240..35842547)	0.761459	-1.81188	-3.511	6.81007e-08	5.55851e-07	0.00141016	ENSGALG00000011281
LIPC	10	complement(7430735..7445902)	318.802	-1.81138	-3.50977	4.48575e-31	2.74179e-29	9.28865e-27	ENSGALG00000004230
STK32C	6	complement(35838879..35863626)	0.700801	-1.81067	-3.50804	1.25249e-08	1.1354e-07	0.000259354	ENSGALG00000020615
PXDN	3	complement(92904139..92977622)	6.04637	-1.80996	-3.50634	1.04158e-41	1.0371e-39	2.15679e-37	ENSGALG00000016377
gene:ENSGALG00000034357	13	complement(3102700..3108614)	0.0503287	-1.80886	-3.50366	0.00210642	0.00705696	1	ENSGALG00000034357
PRRG1	1	complement(114579211..114609539)	13.3282	-1.8065	-3.49793	2.49873e-23	9.08075e-22	5.17412e-19	ENSGALG00000016266
gene:ENSGALG00000011252	7	22129021..22132591	0.04658	-1.80639	-3.49765	0.0346267	0.07776	1	ENSGALG00000011252
gene:ENSGALG00000053663	10	12005808..12033052	0.103968	-1.8063	-3.49743	0.0425156	0.0920062	1	ENSGALG00000053663
STC1	22	1287781..1294830	0.103238	-1.80622	-3.49725	0.0364266	0.0810906	1	ENSGALG00000000364
gene:ENSGALG00000049977	2	119588497..119612049	0.00323263	-1.80618	-3.49715	0.0362903	0.0808549	1	ENSGALG00000049977
gene:ENSGALG00000049529	1	complement(86110412..86147612)	29.7636	-1.80132	-3.48539	1.65639e-24	6.5269e-23	3.4299e-20	ENSGALG00000049529
TNMD	4	complement(5184912..5192800)	0.145414	-1.79899	-3.47977	0.00456424	0.0138053	1	ENSGALG00000006821
gene:ENSGALG00000051027	2	1038303..1039777	0.11012	-1.79825	-3.47798	0.0755092	0.146925	1	ENSGALG00000051027
MATN1	23	complement(355962..372948)	0.0427438	-1.79703	-3.47505	0.022674	0.0546417	1	ENSGALG00000043185
gene:ENSGALG00000043925	28	2086416..2106318	0.230276	-1.79697	-3.4749	7.84587e-14	1.31856e-12	1.62464e-09	ENSGALG00000043925
gene:ENSGALG00000046918	1	complement(147196195..147221721)	1.46572	-1.79548	-3.4713	2.75725e-21	8.77394e-20	5.70944e-17	ENSGALG00000046918
gene:ENSGALG00000050847	3	complement(95287555..95288937)	0.0710992	-1.79521	-3.47066	0.0422903	0.0915769	1	ENSGALG00000050847
gene:ENSGALG00000053047	4	complement(17675272..17686155)	0.0466179	-1.79445	-3.46884	0.000755023	0.00283401	1	ENSGALG00000053047
gene:ENSGALG00000055017	2	complement(87106507..87111295)	0.0590357	-1.7932	-3.46582	0.0222716	0.0538614	1	ENSGALG00000055017
gene:ENSGALG00000048879	8	complement(17017299..17020087)	0.178516	-1.79075	-3.45995	0.00358093	0.011178	1	ENSGALG00000048879
gene:ENSGALG00000036399	9	complement(8543615..8548205)	0.164324	-1.78994	-3.458	4.931e-06	2.96886e-05	0.102106	ENSGALG00000036399
gene:ENSGALG00000053157	12	complement(14204422..14206738)	0.0793328	-1.78833	-3.45416	0.00942209	0.0259282	1	ENSGALG00000053157
ADAMTS19	Z	complement(45410076..45570562)	0.698172	-1.78792	-3.45317	4.28427e-14	7.43624e-13	8.87143e-10	ENSGALG00000000151
gene:ENSGALG00000054802	1	76279324..76315102	3.75321	-1.78751	-3.45219	4.2184e-21	1.3264e-19	8.73504e-17	ENSGALG00000054802
gene:ENSGALG00000052882	Z	complement(49554121..49555593)	0.139134	-1.78711	-3.45123	0.0837675	0.159586	1	ENSGALG00000052882
AKAP12	3	48927875..48943197	2.69781	-1.78665	-3.45013	2.32494e-27	1.09842e-25	4.81426e-23	ENSGALG00000036240
gene:ENSGALG00000053002	1	76314823..76317350	40.9152	-1.786	-3.44857	4.33669e-09	4.24725e-08	8.97999e-05	ENSGALG00000053002
gga-mir-181b-1	8	2387329..2387417	1.36085	-1.7841	-3.44403	0.0251134	0.0594798	1	ENSGALG00000021726
TWIST2	7	6157285..6187756	1.23332	-1.78307	-3.44157	3.49778e-09	3.47154e-08	7.24285e-05	ENSGALG00000004274
SPHKAP	9	complement(9726068..9792058)	0.233617	-1.78145	-3.43771	0.0170158	0.0429746	1	ENSGALG00000002974
C1orf216	23	4394410..4396671	0.928613	-1.77977	-3.43371	4.0537e-07	2.9326e-06	0.00839399	ENSGALG00000051443
RNF144A	3	95000776..95059703	19.8089	-1.77895	-3.43177	4.1678e-17	9.40166e-16	8.63026e-13	ENSGALG00000028709
IGSF3	1	93596025..93648691	0.382499	-1.77767	-3.42873	4.76812e-06	2.88204e-05	0.0987335	ENSGALG00000036738
gene:ENSGALG00000049116	1	complement(92323349..92357621)	0.00685993	-1.77542	-3.42337	0.00857933	0.0239003	1	ENSGALG00000049116
gene:ENSGALG00000047129	3	107604085..107612880	0.58403	-1.77492	-3.42219	4.57489e-05	0.000227089	0.947323	ENSGALG00000047129
CHODL	1	100912368..100941544	5.66971	-1.77223	-3.41583	1.75653e-13	2.86364e-12	3.63725e-09	ENSGALG00000015720
YPEL2	19	7369597..7400205	23.6374	-1.7718	-3.41481	1.54475e-31	9.83122e-30	3.19872e-27	ENSGALG00000028801
FGF19	5	complement(17813609..17818546)	0.156915	-1.76943	-3.40918	0.00252923	0.00830224	1	ENSGALG00000028376
SLC18A2	6	30092809..30110773	0.55026	-1.76935	-3.40901	1.81114e-06	1.17692e-05	0.0375032	ENSGALG00000009289
INHBB	7	25563774..25568147	0.17564	-1.76796	-3.40571	0.00387045	0.0119488	1	ENSGALG00000028770
EFCAB7	8	28187203..28212014	1.30198	-1.76724	-3.40403	4.02776e-14	7.01732e-13	8.34028e-10	ENSGALG00000010998
gene:ENSGALG00000049029	1	complement(7897751..7924975)	0.0256395	-1.76702	-3.40351	0.000199038	0.000861257	1	ENSGALG00000049029
RNF208	17	complement(1338035..1340745)	1.43393	-1.76692	-3.40328	2.10499e-06	1.35222e-05	0.0435881	ENSGALG00000008911
ASXL3	2	106885853..107013873	0.319668	-1.76591	-3.40088	2.44694e-10	2.80256e-09	5.06689e-06	ENSGALG00000015196
CNTN5	1	complement(184782914..185386260)	1.03212	-1.7657	-3.40039	9.88689e-13	1.48383e-11	2.04728e-08	ENSGALG00000017197
gene:ENSGALG00000050232	2	126121794..126139015	0.10915	-1.76509	-3.39896	1.4243e-08	1.28236e-07	0.00029493	ENSGALG00000050232
gene:ENSGALG00000017848	23	complement(5619087..5619217)	0.560779	-1.76417	-3.39679	0.0653003	0.131039	1	ENSGALG00000017848
GATSL2	19	2690575..2780557	3.94718	-1.76302	-3.39407	1.54959e-14	2.84142e-13	3.20873e-10	ENSGALG00000036742
gene:ENSGALG00000054658	W	1729228..1731198	0.0276461	-1.76161	-3.39076	0.0990919	0.182678	1	ENSGALG00000054658
gene:ENSGALG00000035784	10	15133533..15135306	0.0317928	-1.76083	-3.38892	0.0958995	0.177907	1	ENSGALG00000035784
CENPE	4	complement(60990743..61026616)	1.45055	-1.75927	-3.38527	1.09379e-17	2.59372e-16	2.2649e-13	ENSGALG00000013208
gene:ENSGALG00000053524	2	complement(9799762..9858013)	0.0150267	-1.75882	-3.38422	5.17658e-06	3.1026e-05	0.107191	ENSGALG00000053524
LIMD1	2	complement(42801514..42824483)	14.3956	-1.75833	-3.38306	2.72061e-32	1.79949e-30	5.63356e-28	ENSGALG00000035623
FKBP10	27	7499025..7504478	8.84818	-1.75774	-3.38168	4.0541e-31	2.49441e-29	8.39482e-27	ENSGALG00000025764
gene:ENSGALG00000049596	1	complement(30728441..30792823)	0.0142224	-1.756	-3.37762	5.55648e-06	3.30781e-05	0.115058	ENSGALG00000049596
GPX7	8	24796809..24805423	2.12721	-1.75566	-3.3768	1.61463e-10	1.88901e-09	3.34342e-06	ENSGALG00000010633
DACT2	3	41973928..41987008	1.71366	-1.75358	-3.37194	3.81057e-11	4.79103e-10	7.89055e-07	ENSGALG00000011288
gene:ENSGALG00000048194	5	complement(51903945..51908417)	0.0504281	-1.75316	-3.37097	0.00291929	0.00938469	1	ENSGALG00000048194
gene:ENSGALG00000048086	13	complement(1276233..1278221)	0.070183	-1.75311	-3.37084	0.0114378	0.0305888	1	ENSGALG00000048086
gene:ENSGALG00000052155	3	1316920..1384365	0.00390146	-1.7531	-3.37082	0.00106074	0.00385269	1	ENSGALG00000052155
gene:ENSGALG00000050221	3	35472171..35539185	0.00205399	-1.75289	-3.37033	0.0156898	0.0400461	1	ENSGALG00000050221
gene:ENSGALG00000051970	21	1876004..1880931	0.0797659	-1.75283	-3.37018	0.0317174	0.0722606	1	ENSGALG00000051970
gene:ENSGALG00000051880	1	50248538..50257873	0.0103196	-1.7528	-3.37013	0.025273	0.0598003	1	ENSGALG00000051880
gene:ENSGALG00000049999	13	14585026..14590990	0.00896977	-1.75275	-3.37	0.0917776	0.171672	1	ENSGALG00000049999
gene:ENSGALG00000054958	2	complement(28114731..28193863)	0.00170833	-1.75275	-3.36999	0.00982372	0.0268698	1	ENSGALG00000054958
gene:ENSGALG00000053758	Z	complement(70608612..70642889)	0.00274488	-1.75269	-3.36985	0.0348286	0.0781449	1	ENSGALG00000053758
VGLL1	4	4348840..4354659	0.0339415	-1.75256	-3.36956	0.0750656	0.146246	1	ENSGALG00000006412
gene:ENSGALG00000054459	6	20615134..20620205	0.0109865	-1.75253	-3.3695	0.0762988	0.148166	1	ENSGALG00000054459
gene:ENSGALG00000050974	3	17054449..17059317	0.0109936	-1.75251	-3.36944	0.0774158	0.149675	1	ENSGALG00000050974
MANSC4	1	complement(72649269..72664039)	0.0191645	-1.75247	-3.36936	0.0764808	0.148436	1	ENSGALG00000026372
gene:ENSGALG00000046789	W	5861676..5863262	0.0331763	-1.75245	-3.36931	0.0757739	0.147301	1	ENSGALG00000046789
gene:ENSGALG00000051046	3	complement(90063241..90064722)	0.0362688	-1.75244	-3.36928	0.0794431	0.15294	1	ENSGALG00000051046
gene:ENSGALG00000052181	1	complement(184213964..184229832)	0.00336011	-1.75243	-3.36926	0.0784524	0.151363	1	ENSGALG00000052181
HMMR	13	complement(7439877..7452170)	1.83834	-1.75196	-3.36817	8.84558e-13	1.33513e-11	1.83165e-08	ENSGALG00000042009
GREB1L	2	102336920..102408052	18.0639	-1.75178	-3.36774	1.87995e-39	1.7236e-37	3.89282e-35	ENSGALG00000014935
gene:ENSGALG00000052346	1	complement(89023562..89040712)	0.000752568	-1.75083	-3.36553	0.345153	#N/A	1	ENSGALG00000052346
gene:ENSGALG00000054701	4	28057881..28061162	0.00393275	-1.75083	-3.36553	0.345153	#N/A	1	ENSGALG00000054701
gene:ENSGALG00000052386	4	42650878..42670022	0.000674186	-1.75083	-3.36553	0.345153	#N/A	1	ENSGALG00000052386
gga-mir-1771	5	complement(51799321..51799406)	0.150085	-1.75083	-3.36553	0.345153	#N/A	1	ENSGALG00000025174
TBPL2	5	56361766..56369688	0.0111078	-1.75083	-3.36553	0.345153	#N/A	1	ENSGALG00000012145
gene:ENSGALG00000054466	8	18021151..18041278	0.000641261	-1.75083	-3.36553	0.345153	#N/A	1	ENSGALG00000054466
gene:ENSGALG00000048662	8	25888712..25901099	0.00104192	-1.75083	-3.36553	0.345153	#N/A	1	ENSGALG00000048662
gene:ENSGALG00000048980	9	complement(16917339..16989485)	0.000178903	-1.75083	-3.36553	0.345153	#N/A	1	ENSGALG00000048980
gene:ENSGALG00000053910	10	15176432..15379576	6.35373e-05	-1.75083	-3.36553	0.345153	#N/A	1	ENSGALG00000053910
EDQM3	25	3246649..3248252	0.0242163	-1.75083	-3.36553	0.345153	#N/A	1	ENSGALG00000040847
gene:ENSGALG00000050259	33	1885600..1886535	0.0137898	-1.75083	-3.36553	0.345153	#N/A	1	ENSGALG00000050259
gene:ENSGALG00000054884	33	2501725..2533972	0.00878047	-1.75083	-3.36553	0.345153	#N/A	1	ENSGALG00000054884
gene:ENSGALG00000054533	33	complement(2555256..2556119)	0.014939	-1.75083	-3.36553	0.345153	#N/A	1	ENSGALG00000054533
gene:ENSGALG00000048784	33	complement(2678907..2681118)	0.0109199	-1.75083	-3.36553	0.345153	#N/A	1	ENSGALG00000048784
gene:ENSGALG00000052535	3	complement(13570659..13578379)	0.00166852	-1.75083	-3.36553	0.345154	#N/A	1	ENSGALG00000052535
gene:ENSGALG00000053558	3	complement(16307991..16329891)	0.000588223	-1.75083	-3.36553	0.345154	#N/A	1	ENSGALG00000053558
gene:ENSGALG00000007530	4	11302073..11305919	0.00509197	-1.75083	-3.36553	0.345154	#N/A	1	ENSGALG00000007530
gene:ENSGALG00000048006	6	complement(13796367..13817430)	0.000611597	-1.75083	-3.36553	0.345154	#N/A	1	ENSGALG00000048006
gene:ENSGALG00000001885	19	complement(4324550..4326231)	0.00765914	-1.75083	-3.36553	0.345154	#N/A	1	ENSGALG00000001885
gene:ENSGALG00000049597	Z	complement(25175445..25179827)	0.00293924	-1.75083	-3.36553	0.345154	#N/A	1	ENSGALG00000049597
gene:ENSGALG00000050444	1	complement(12878485..12882617)	0.0209074	-1.75083	-3.36553	0.345154	#N/A	1	ENSGALG00000050444
gene:ENSGALG00000054910	1	complement(182046624..182052630)	0.00214051	-1.75083	-3.36553	0.345154	#N/A	1	ENSGALG00000054910
gene:ENSGALG00000054279	3	21354165..21358315	0.00309758	-1.75083	-3.36553	0.345154	#N/A	1	ENSGALG00000054279
gene:ENSGALG00000051423	11	complement(12357661..12392007)	0.000374357	-1.75083	-3.36553	0.345154	#N/A	1	ENSGALG00000051423
gene:ENSGALG00000047417	13	complement(8790945..8796797)	0.00219683	-1.75083	-3.36553	0.345154	#N/A	1	ENSGALG00000047417
gene:ENSGALG00000052221	13	19001035..19002253	0.010548	-1.75083	-3.36553	0.345154	#N/A	1	ENSGALG00000052221
CRYBA4	15	7458871..7470893	0.0180845	-1.75083	-3.36553	0.345154	#N/A	1	ENSGALG00000005634
KCNK9	2	complement(145014229..145093521)	0.00760773	-1.75082	-3.3655	0.345157	#N/A	1	ENSGALG00000037285
gene:ENSGALG00000051305	8	9866179..9867288	0.0112677	-1.75082	-3.3655	0.345157	#N/A	1	ENSGALG00000051305
NMNAT3	9	complement(6113593..6134505)	0.00508626	-1.75082	-3.3655	0.345157	#N/A	1	ENSGALG00000026187
gene:ENSGALG00000048719	11	6984500..6998544	0.000890502	-1.75082	-3.3655	0.345157	#N/A	1	ENSGALG00000048719
gene:ENSGALG00000050076	20	4160346..4166109	0.00216987	-1.75082	-3.3655	0.345157	#N/A	1	ENSGALG00000050076
gene:ENSGALG00000049866	20	4284722..4342662	0.000215859	-1.75082	-3.3655	0.345157	#N/A	1	ENSGALG00000049866
gene:ENSGALG00000052793	28	280102..296526	0.000761468	-1.75082	-3.3655	0.345157	#N/A	1	ENSGALG00000052793
DMRT2	Z	26043308..26046918	0.00610103	-1.75082	-3.3655	0.345157	#N/A	1	ENSGALG00000026790
PRSS3	1	78879681..78923402	0.00354616	-1.75082	-3.3655	0.345158	#N/A	1	ENSGALG00000047647
gene:ENSGALG00000047670	1	complement(136273711..136276075)	0.00527801	-1.75082	-3.3655	0.345158	#N/A	1	ENSGALG00000047670
GABRG1	4	67151128..67199608	0.00857903	-1.75082	-3.3655	0.345158	#N/A	1	ENSGALG00000020143
gene:ENSGALG00000054091	5	complement(32907263..32920576)	0.000937546	-1.75082	-3.3655	0.345158	#N/A	1	ENSGALG00000054091
gene:ENSGALG00000050664	5	complement(56111925..56117273)	0.00233361	-1.75082	-3.3655	0.345158	#N/A	1	ENSGALG00000050664
gga-mir-1658	9	complement(23087173..23087262)	0.138694	-1.75082	-3.3655	0.345158	#N/A	1	ENSGALG00000042056
gene:ENSGALG00000048207	20	4378583..4404490	0.0004818	-1.75082	-3.3655	0.345158	#N/A	1	ENSGALG00000048207
gene:ENSGALG00000053136	2	complement(22897945..22907489)	0.00130734	-1.75082	-3.36549	0.345159	#N/A	1	ENSGALG00000053136
GRIA2	4	21423255..21510819	0.0029176	-1.75082	-3.36549	0.345159	#N/A	1	ENSGALG00000009405
gene:ENSGALG00000053572	4	43720877..43735368	0.000861067	-1.75082	-3.36549	0.345159	#N/A	1	ENSGALG00000053572
gene:ENSGALG00000051150	5	complement(17601432..17626749)	0.000492874	-1.75082	-3.36549	0.345159	#N/A	1	ENSGALG00000051150
gene:ENSGALG00000049592	6	complement(27327739..27338878)	0.00112016	-1.75082	-3.36549	0.345159	#N/A	1	ENSGALG00000049592
ANGPTL7	21	4174743..4179124	0.0119527	-1.75082	-3.36549	0.345159	#N/A	1	ENSGALG00000003179
gene:ENSGALG00000048833	33	215096..217692	0.00849461	-1.75082	-3.36549	0.345159	#N/A	1	ENSGALG00000048833
gene:ENSGALG00000048594	1	complement(80486981..80491498)	0.00275652	-1.75081	-3.36549	0.34516	#N/A	1	ENSGALG00000048594
gene:ENSGALG00000048959	2	complement(61409231..61418880)	0.00129057	-1.75081	-3.36549	0.34516	#N/A	1	ENSGALG00000048959
gene:ENSGALG00000048611	3	19947139..19956355	0.00135119	-1.75081	-3.36549	0.34516	#N/A	1	ENSGALG00000048611
gene:ENSGALG00000050461	10	14918082..14923262	0.00240378	-1.75081	-3.36549	0.34516	#N/A	1	ENSGALG00000050461
gga-mir-1560	11	complement(18630358..18630461)	0.11975	-1.75081	-3.36549	0.34516	#N/A	1	ENSGALG00000025326
gene:ENSGALG00000046725	12	9657736..9663267	0.0584693	-1.75081	-3.36549	0.34516	#N/A	1	ENSGALG00000046725
gene:ENSGALG00000047745	17	complement(7895545..7898861)	0.00375459	-1.75081	-3.36549	0.34516	#N/A	1	ENSGALG00000047745
gene:ENSGALG00000051521	Z	79469932..79490083	0.000618001	-1.75081	-3.36549	0.34516	#N/A	1	ENSGALG00000051521
gene:ENSGALG00000047658	1	64824086..64827802	0.00325718	-1.75081	-3.36547	0.345161	#N/A	1	ENSGALG00000047658
gene:ENSGALG00000017813	1	187121926..187121998	0.165848	-1.75081	-3.36547	0.345161	#N/A	1	ENSGALG00000017813
gga-mir-6571	2	64365096..64365201	0.114216	-1.75081	-3.36547	0.345161	#N/A	1	ENSGALG00000027100
gene:ENSGALG00000048840	3	complement(95411889..95418533)	0.00182196	-1.75081	-3.36547	0.345161	#N/A	1	ENSGALG00000048840
GABRA2	4	67066083..67117921	0.007455	-1.75081	-3.36547	0.345161	#N/A	1	ENSGALG00000014206
gene:ENSGALG00000048197	5	22462014..22466984	0.00243551	-1.75081	-3.36547	0.345161	#N/A	1	ENSGALG00000048197
gene:ENSGALG00000039866	31	complement(4158743..4159570)	0.0362483	-1.75081	-3.36547	0.345161	#N/A	1	ENSGALG00000039866
gene:ENSGALG00000053248	Z	complement(77158999..77351578)	0.00814732	-1.75081	-3.36547	0.345161	#N/A	1	ENSGALG00000053248
gene:ENSGALG00000054061	Z	complement(78880124..78896987)	0.000717915	-1.75081	-3.36547	0.345161	#N/A	1	ENSGALG00000054061
gene:ENSGALG00000014746	1	78604630..78633785	0.00555951	-1.75081	-3.36547	0.345162	#N/A	1	ENSGALG00000014746
gene:ENSGALG00000054744	1	92456054..92459926	0.00319676	-1.75081	-3.36547	0.345162	#N/A	1	ENSGALG00000054744
gene:ENSGALG00000048559	1	complement(195989647..195994964)	0.00232814	-1.75081	-3.36547	0.345162	#N/A	1	ENSGALG00000048559
gene:ENSGALG00000051064	4	complement(16764646..16772415)	0.00159344	-1.75081	-3.36547	0.345162	#N/A	1	ENSGALG00000051064
gene:ENSGALG00000050567	4	38026357..38036637	0.00120426	-1.75081	-3.36547	0.345162	#N/A	1	ENSGALG00000050567
gene:ENSGALG00000050981	5	17013708..17021199	0.00874985	-1.75081	-3.36547	0.345162	#N/A	1	ENSGALG00000050981
gene:ENSGALG00000047413	5	complement(40983990..41001214)	0.000718783	-1.75081	-3.36547	0.345162	#N/A	1	ENSGALG00000047413
gene:ENSGALG00000046652	8	complement(12425645..12442845)	0.00923958	-1.75081	-3.36547	0.345162	#N/A	1	ENSGALG00000046652
gene:ENSGALG00000034488	W	complement(5154797..5259594)	0.00372026	-1.75081	-3.36547	0.345162	#N/A	1	ENSGALG00000034488
gene:ENSGALG00000051805	1	63418544..63449499	0.000399161	-1.75081	-3.36547	0.345162	#N/A	1	ENSGALG00000051805
gene:ENSGALG00000051888	1	complement(119193436..119203373)	0.00124335	-1.75081	-3.36547	0.345162	#N/A	1	ENSGALG00000051888
gene:ENSGALG00000048431	3	93828429..93849229	0.00059403	-1.75081	-3.36547	0.345162	#N/A	1	ENSGALG00000048431
gene:ENSGALG00000042928	7	complement(18844717..18852677)	0.011003	-1.75081	-3.36547	0.345162	#N/A	1	ENSGALG00000042928
gene:ENSGALG00000049651	7	25967168..25971878	0.00262289	-1.75081	-3.36547	0.345162	#N/A	1	ENSGALG00000049651
CDX1	13	complement(13936846..13947085)	0.00524243	-1.75081	-3.36547	0.345162	#N/A	1	ENSGALG00000005679
gene:ENSGALG00000051727	14	14177992..14181841	0.0265729	-1.75081	-3.36547	0.345162	#N/A	1	ENSGALG00000051727
gga-mir-6547	27	7052795..7052914	0.10297	-1.75081	-3.36547	0.345162	#N/A	1	ENSGALG00000028030
gene:ENSGALG00000051609	2	complement(2949807..2957303)	0.0016111	-1.7508	-3.36546	0.345163	#N/A	1	ENSGALG00000051609
gene:ENSGALG00000054933	2	138297606..138308079	0.00115318	-1.7508	-3.36546	0.345163	#N/A	1	ENSGALG00000054933
gene:ENSGALG00000050992	3	93812741..93814631	0.00638731	-1.7508	-3.36546	0.345163	#N/A	1	ENSGALG00000050992
SNORD83_2	4	2122410..2122485	0.158926	-1.7508	-3.36546	0.345163	#N/A	1	ENSGALG00000049117
gene:ENSGALG00000052759	4	complement(91210579..91210671)	0.129875	-1.7508	-3.36546	0.345163	#N/A	1	ENSGALG00000052759
gene:ENSGALG00000048439	5	complement(36039456..36046027)	0.00183786	-1.7508	-3.36546	0.345163	#N/A	1	ENSGALG00000048439
gene:ENSGALG00000053629	5	complement(59556490..59560817)	0.00279076	-1.7508	-3.36546	0.345163	#N/A	1	ENSGALG00000053629
gga-mir-181a-1	8	2387140..2387243	0.116138	-1.7508	-3.36546	0.345163	#N/A	1	ENSGALG00000021730
gene:ENSGALG00000054798	9	14344778..14347642	0.00421584	-1.7508	-3.36546	0.345163	#N/A	1	ENSGALG00000054798
gene:ENSGALG00000049634	12	17750434..17769939	0.000619214	-1.7508	-3.36546	0.345163	#N/A	1	ENSGALG00000049634
TBX5	15	12598201..12638563	0.00556608	-1.7508	-3.36546	0.345163	#N/A	1	ENSGALG00000008253
MEIG1	1	8003807..8010070	0.00876434	-1.7508	-3.36544	0.345166	#N/A	1	ENSGALG00000000451
gene:ENSGALG00000044844	1	complement(67359497..67364232)	0.00252974	-1.7508	-3.36544	0.345166	#N/A	1	ENSGALG00000044844
gene:ENSGALG00000042443	2	complement(26647211..26670962)	0.00310546	-1.7508	-3.36544	0.345166	#N/A	1	ENSGALG00000042443
gene:ENSGALG00000049861	4	complement(9091105..9128659)	0.000319022	-1.7508	-3.36544	0.345166	#N/A	1	ENSGALG00000049861
ELF5	5	complement(18954568..18964262)	0.0154194	-1.7508	-3.36544	0.345166	#N/A	1	ENSGALG00000035867
gene:ENSGALG00000050437	6	complement(29888975..29898733)	0.00122767	-1.7508	-3.36544	0.345166	#N/A	1	ENSGALG00000050437
gene:ENSGALG00000050295	25	1265439..1266269	0.0355515	-1.7508	-3.36544	0.345166	#N/A	1	ENSGALG00000050295
gene:ENSGALG00000054348	Z	22582992..22593599	0.00112942	-1.7508	-3.36544	0.345166	#N/A	1	ENSGALG00000054348
TSGA10	1	complement(133775253..133793015)	0.00618894	-1.7508	-3.36544	0.345166	#N/A	1	ENSGALG00000016757
gene:ENSGALG00000051317	3	46392262..46394028	0.00681939	-1.7508	-3.36544	0.345166	#N/A	1	ENSGALG00000051317
gene:ENSGALG00000053040	6	complement(2942601..2956331)	0.000877567	-1.7508	-3.36544	0.345166	#N/A	1	ENSGALG00000053040
gene:ENSGALG00000047158	7	complement(9427439..9434007)	0.00183435	-1.7508	-3.36544	0.345166	#N/A	1	ENSGALG00000047158
gene:ENSGALG00000039987	25	2179329..2180443	0.015409	-1.7508	-3.36544	0.345166	#N/A	1	ENSGALG00000039987
gga-mir-6693	28	4387579..4387688	0.109544	-1.7508	-3.36544	0.345166	#N/A	1	ENSGALG00000027005
gene:ENSGALG00000048673	33	1902503..1903543	0.0115753	-1.7508	-3.36544	0.345166	#N/A	1	ENSGALG00000048673
gene:ENSGALG00000054864	33	complement(2702302..2705090)	0.00579321	-1.7508	-3.36544	0.345166	#N/A	1	ENSGALG00000054864
ARL14EPL	Z	complement(73031106..73041048)	0.00556062	-1.7508	-3.36544	0.345166	#N/A	1	ENSGALG00000053928
gene:ENSGALG00000052317	1	complement(150080754..150082364)	0.00725123	-1.75079	-3.36543	0.345168	#N/A	1	ENSGALG00000052317
gene:ENSGALG00000054016	2	104969649..105013401	0.000266993	-1.75079	-3.36543	0.345168	#N/A	1	ENSGALG00000054016
gene:ENSGALG00000047938	3	complement(21645332..21655909)	0.00110434	-1.75079	-3.36543	0.345168	#N/A	1	ENSGALG00000047938
gga-mir-1598	3	complement(22958757..22958831)	0.155756	-1.75079	-3.36543	0.345168	#N/A	1	ENSGALG00000025513
gene:ENSGALG00000046815	3	63620047..63628519	0.0013787	-1.75079	-3.36543	0.345168	#N/A	1	ENSGALG00000046815
gene:ENSGALG00000052667	4	47840375..47860406	0.000583154	-1.75079	-3.36543	0.345168	#N/A	1	ENSGALG00000052667
gene:ENSGALG00000049380	17	4771465..4777718	0.00186788	-1.75079	-3.36543	0.345168	#N/A	1	ENSGALG00000049380
gene:ENSGALG00000054531	27	4090383..4093483	0.00624692	-1.75079	-3.36543	0.345168	#N/A	1	ENSGALG00000054531
gene:ENSGALG00000050616	27	4093739..4100886	0.00232287	-1.75079	-3.36543	0.345168	#N/A	1	ENSGALG00000050616
PGBD5	3	complement(40401196..40465340)	0.00608261	-1.75079	-3.36543	0.345168	#N/A	1	ENSGALG00000011111
PRLHR2	5	complement(1117620..1118735)	0.01071	-1.75079	-3.36543	0.345168	#N/A	1	ENSGALG00000035191
gene:ENSGALG00000051971	5	complement(4690124..4696884)	0.00176783	-1.75079	-3.36543	0.345168	#N/A	1	ENSGALG00000051971
gene:ENSGALG00000052597	5	34295090..34308342	0.000901858	-1.75079	-3.36543	0.345168	#N/A	1	ENSGALG00000052597
gene:ENSGALG00000047626	6	28197163..28202801	0.00211958	-1.75079	-3.36543	0.345168	#N/A	1	ENSGALG00000047626
gene:ENSGALG00000047270	26	2361133..2365315	0.00285736	-1.75079	-3.36543	0.345168	#N/A	1	ENSGALG00000047270
gene:ENSGALG00000028489	26	complement(4941751..4944658)	0.0100864	-1.75079	-3.36543	0.345168	#N/A	1	ENSGALG00000028489
gene:ENSGALG00000054492	27	complement(3415054..3425256)	0.0163507	-1.75079	-3.36543	0.345168	#N/A	1	ENSGALG00000054492
RORB	Z	36554623..36687861	0.00589075	-1.75079	-3.36543	0.345168	#N/A	1	ENSGALG00000015150
gene:ENSGALG00000049850	Z	complement(58892799..58922091)	0.000408027	-1.75079	-3.36543	0.345168	#N/A	1	ENSGALG00000049850
gga-mir-125b-2	1	100428097..100428186	0.129523	-1.75079	-3.36543	0.345168	#N/A	1	ENSGALG00000018244
LRRC14B	2	55800159..55802701	0.0143915	-1.75079	-3.36543	0.345168	#N/A	1	ENSGALG00000035393
gene:ENSGALG00000046852	3	complement(88132813..88142936)	0.00534485	-1.75079	-3.36543	0.345168	#N/A	1	ENSGALG00000046852
gene:ENSGALG00000054510	5	complement(42957017..42973770)	0.000695781	-1.75079	-3.36543	0.345168	#N/A	1	ENSGALG00000054510
AK7	5	46651390..46670540	0.00421595	-1.75079	-3.36543	0.345168	#N/A	1	ENSGALG00000011093
gene:ENSGALG00000051232	8	complement(15211727..15215632)	0.00298441	-1.75079	-3.36543	0.345168	#N/A	1	ENSGALG00000051232
gene:ENSGALG00000053245	8	16918916..16939811	0.00231017	-1.75079	-3.36543	0.345168	#N/A	1	ENSGALG00000053245
gene:ENSGALG00000046107	11	complement(1966997..1968747)	0.014445	-1.75079	-3.36543	0.345168	#N/A	1	ENSGALG00000046107
gene:ENSGALG00000051724	Z	31548048..31554526	0.00179921	-1.75079	-3.36543	0.345168	#N/A	1	ENSGALG00000051724
gene:ENSGALG00000049039	Z	76419325..76606986	0.00818618	-1.75079	-3.36543	0.345168	#N/A	1	ENSGALG00000049039
gene:ENSGALG00000050186	3	39106153..39109434	0.00361206	-1.75078	-3.36541	0.34517	#N/A	1	ENSGALG00000050186
gene:ENSGALG00000051570	4	64271473..64292619	0.000560589	-1.75078	-3.36541	0.34517	#N/A	1	ENSGALG00000051570
gene:ENSGALG00000050905	W	complement(2837212..2839995)	0.00425818	-1.75078	-3.36541	0.34517	#N/A	1	ENSGALG00000050905
gene:ENSGALG00000052909	1	187579959..187583742	0.00298138	-1.75078	-3.3654	0.345172	#N/A	1	ENSGALG00000052909
gene:ENSGALG00000050880	2	25042112..25052937	0.00104208	-1.75078	-3.3654	0.345172	#N/A	1	ENSGALG00000050880
OR8D4	5	complement(505773..506771)	0.0112928	-1.75078	-3.3654	0.345172	#N/A	1	ENSGALG00000037228
SOX2	9	complement(17025522..17026706)	0.00952029	-1.75078	-3.3654	0.345172	#N/A	1	ENSGALG00000043460
gene:ENSGALG00000050109	Z	complement(64131207..64135005)	0.00296961	-1.75078	-3.3654	0.345172	#N/A	1	ENSGALG00000050109
gene:ENSGALG00000047820	Z	complement(64925945..64940753)	0.000761804	-1.75078	-3.3654	0.345172	#N/A	1	ENSGALG00000047820
gene:ENSGALG00000009603	1	30651171..30655041	0.0102861	-1.75077	-3.36538	0.345174	#N/A	1	ENSGALG00000009603
gene:ENSGALG00000013226	1	66827505..66833778	0.0121654	-1.75077	-3.36538	0.345174	#N/A	1	ENSGALG00000013226
gene:ENSGALG00000054752	1	137852546..137862928	0.00108379	-1.75077	-3.36538	0.345174	#N/A	1	ENSGALG00000054752
U6_5	1	178817521..178817622	0.110324	-1.75077	-3.36538	0.345174	#N/A	1	ENSGALG00000025608
gene:ENSGALG00000055099	3	complement(13104506..13105711)	0.00933086	-1.75077	-3.36538	0.345174	#N/A	1	ENSGALG00000055099
gene:ENSGALG00000052926	3	complement(21674131..21715106)	0.000274625	-1.75077	-3.36538	0.345174	#N/A	1	ENSGALG00000052926
gene:ENSGALG00000046748	3	complement(43934818..43952399)	0.000640031	-1.75077	-3.36538	0.345174	#N/A	1	ENSGALG00000046748
gga-mir-6594	4	596830..596939	0.1023	-1.75077	-3.36538	0.345174	#N/A	1	ENSGALG00000033969
gene:ENSGALG00000047487	6	35213513..35215945	0.00462516	-1.75077	-3.36538	0.345174	#N/A	1	ENSGALG00000047487
CYP2AB1	9	15845591..15850670	0.00765512	-1.75077	-3.36538	0.345174	#N/A	1	ENSGALG00000008283
gene:ENSGALG00000048527	9	complement(21844826..21897370)	0.00021416	-1.75077	-3.36538	0.345174	#N/A	1	ENSGALG00000048527
gene:ENSGALG00000049252	13	complement(19038734..19062192)	0.000479689	-1.75077	-3.36538	0.345174	#N/A	1	ENSGALG00000049252
gene:ENSGALG00000045816	24	complement(286060..292352)	0.0102955	-1.75077	-3.36538	0.345174	#N/A	1	ENSGALG00000045816
gene:ENSGALG00000047127	27	complement(3286458..3286763)	0.0367746	-1.75077	-3.36538	0.345174	#N/A	1	ENSGALG00000047127
PLEKHG7	1	44616111..44646792	0.00483549	-1.75076	-3.36537	0.345176	#N/A	1	ENSGALG00000011277
GPA33	1	93224989..93234633	0.00738285	-1.75076	-3.36537	0.345176	#N/A	1	ENSGALG00000044138
gene:ENSGALG00000023934	3	2164309..2210774	0.00148088	-1.75076	-3.36537	0.345176	#N/A	1	ENSGALG00000023934
gene:ENSGALG00000051758	4	complement(24471792..24476607)	0.00231634	-1.75076	-3.36537	0.345176	#N/A	1	ENSGALG00000051758
gga-mir-6665	8	complement(5597362..5597471)	0.101413	-1.75076	-3.36537	0.345176	#N/A	1	ENSGALG00000028814
gene:ENSGALG00000043245	8	complement(26693973..26696468)	0.00479393	-1.75076	-3.36537	0.345176	#N/A	1	ENSGALG00000043245
gene:ENSGALG00000049222	11	17103256..17110812	0.00147618	-1.75076	-3.36537	0.345176	#N/A	1	ENSGALG00000049222
gene:ENSGALG00000036828	13	complement(10077391..10080180)	0.00399838	-1.75076	-3.36537	0.345176	#N/A	1	ENSGALG00000036828
gene:ENSGALG00000048356	13	complement(11701109..11747504)	0.000240441	-1.75076	-3.36537	0.345176	#N/A	1	ENSGALG00000048356
gene:ENSGALG00000050579	17	complement(4567234..4573952)	0.00166029	-1.75076	-3.36537	0.345176	#N/A	1	ENSGALG00000050579
gene:ENSGALG00000040811	30	1086365..1087058	0.0344305	-1.75076	-3.36537	0.345176	#N/A	1	ENSGALG00000040811
gene:ENSGALG00000045905	Z	74793131..74841373	0.0166004	-1.75076	-3.36537	0.345176	#N/A	1	ENSGALG00000045905
gene:ENSGALG00000046698	Z	75752249..75878600	0.0224006	-1.75076	-3.36537	0.345176	#N/A	1	ENSGALG00000046698
gene:ENSGALG00000051626	1	complement(115536935..115543875)	0.00150644	-1.75074	-3.36532	0.345182	#N/A	1	ENSGALG00000051626
gene:ENSGALG00000052963	2	13631816..13644848	0.000802285	-1.75074	-3.36532	0.345182	#N/A	1	ENSGALG00000052963
gene:ENSGALG00000048684	2	complement(57066138..57074461)	0.00125615	-1.75074	-3.36532	0.345182	#N/A	1	ENSGALG00000048684
gene:ENSGALG00000031667	3	complement(336939..358651)	0.000481563	-1.75074	-3.36532	0.345182	#N/A	1	ENSGALG00000031667
gene:ENSGALG00000042557	3	complement(3642217..3647151)	0.00211878	-1.75074	-3.36532	0.345182	#N/A	1	ENSGALG00000042557
FSTL5	4	complement(22803369..23067251)	0.00331416	-1.75074	-3.36532	0.345182	#N/A	1	ENSGALG00000041736
gene:ENSGALG00000048131	4	70370510..70379683	0.00113976	-1.75074	-3.36532	0.345182	#N/A	1	ENSGALG00000048131
gene:ENSGALG00000051463	5	59261729..59266677	0.00211279	-1.75074	-3.36532	0.345182	#N/A	1	ENSGALG00000051463
gga-mir-1561	18	6406849..6406933	0.123014	-1.75074	-3.36532	0.345182	#N/A	1	ENSGALG00000025552
PLA2G2A	21	complement(4850781..4851888)	0.0145832	-1.75074	-3.36532	0.345182	#N/A	1	ENSGALG00000031894
gga-mir-1466	24	4205641..4205750	0.0950562	-1.75074	-3.36532	0.345182	#N/A	1	ENSGALG00000025170
GIP	27	6090482..6098133	0.0100347	-1.75074	-3.36532	0.345182	#N/A	1	ENSGALG00000001299
gene:ENSGALG00000053207	Z	7414251..7415013	0.013704	-1.75074	-3.36532	0.345182	#N/A	1	ENSGALG00000053207
gene:ENSGALG00000044724	Z	36542619..36553848	0.000931093	-1.75074	-3.36532	0.345182	#N/A	1	ENSGALG00000044724
gene:ENSGALG00000044083	12	3880132..3908348	0.188057	-1.74744	-3.35763	4.83719e-14	8.31028e-13	1.00164e-09	ENSGALG00000044083
CCDC80	1	84661651..84685255	5.5452	-1.74613	-3.35459	9.50266e-20	2.67868e-18	1.96772e-15	ENSGALG00000015193
TASP1	3	12725381..12798093	3.42001	-1.74611	-3.35452	9.76136e-23	3.42387e-21	2.02128e-18	ENSGALG00000009057
gene:ENSGALG00000048583	15	7471662..7474717	0.234233	-1.74403	-3.3497	0.000120171	0.000545481	1	ENSGALG00000048583
TNFRSF19	1	complement(178822909..178879534)	2.57318	-1.73875	-3.33747	2.46269e-23	8.97816e-22	5.09949e-19	ENSGALG00000017119
EDN1	2	complement(62675250..62679088)	1.75486	-1.73669	-3.33269	5.39773e-06	3.22452e-05	0.111771	ENSGALG00000012735
G6PC2	7	complement(18917107..18922496)	1.69428	-1.73478	-3.32828	1.84165e-12	2.68774e-11	3.81351e-08	ENSGALG00000010899
TMEM45A	1	86036845..86054389	2.31835	-1.73476	-3.32823	8.83684e-05	0.000411512	1	ENSGALG00000015293
SYT2	26	677649..682861	0.015141	-1.7339	-3.32625	0.108056	0.195352	1	ENSGALG00000026033
gene:ENSGALG00000047620	11	complement(7025266..7038714)	0.014634	-1.73172	-3.32123	0.00319075	0.0101313	1	ENSGALG00000047620
gene:ENSGALG00000047794	16	2026335..2028525	0.205488	-1.72773	-3.31206	0.0277583	0.0646647	1	ENSGALG00000047794
gene:ENSGALG00000053609	13	complement(15989979..16047854)	0.00198233	-1.72668	-3.30965	0.0285029	0.0660632	1	ENSGALG00000053609
gene:ENSGALG00000052100	4	72310386..72324430	0.0100011	-1.72477	-3.30528	0.0483696	0.10246	1	ENSGALG00000052100
COLEC12	2	102015734..102109014	6.73905	-1.72426	-3.3041	9.45722e-16	1.90793e-14	1.95831e-11	ENSGALG00000014910
gene:ENSGALG00000026422	7	complement(28217915..28235171)	4.26478	-1.72412	-3.30378	3.53589e-15	6.80007e-14	7.32176e-11	ENSGALG00000026422
PROM1	4	76507126..76565949	5.67748	-1.72382	-3.3031	3.69872e-34	2.71826e-32	7.65893e-30	ENSGALG00000014496
ALDH18A1	6	36292713..36326373	17.9596	-1.72361	-3.30261	5.11435e-15	9.74463e-14	1.05903e-10	ENSGALG00000034655
gene:ENSGALG00000048892	2	19045744..19071215	0.0134697	-1.72359	-3.30256	0.00170203	0.00585575	1	ENSGALG00000048892
gene:ENSGALG00000006048	19	complement(10024453..10039126)	0.772896	-1.72216	-3.2993	2.74566e-09	2.76506e-08	5.68543e-05	ENSGALG00000006048
TMEM61	8	25624594..25626958	0.258932	-1.72167	-3.29817	0.00413228	0.0126843	1	ENSGALG00000010801
gene:ENSGALG00000003645	15	5419880..5476679	1.79121	-1.72146	-3.2977	1.13848e-15	2.27333e-14	2.35745e-11	ENSGALG00000003645
HMGB2	4	complement(43290527..43292715)	14.149	-1.7198	-3.29392	3.3646e-32	2.21752e-30	6.96708e-28	ENSGALG00000010745
gene:ENSGALG00000053714	1	complement(183838670..183871358)	0.0111941	-1.71936	-3.29291	0.00145828	0.00510245	1	ENSGALG00000053714
gene:ENSGALG00000054484	6	complement(5669353..5776557)	0.00475573	-1.71928	-3.29272	0.11972	0.212193	1	ENSGALG00000054484
SNTG1	2	108764816..109090785	0.43518	-1.71911	-3.29234	0.0045423	0.0137502	1	ENSGALG00000015248
gene:ENSGALG00000006241	9	complement(24085087..24091634)	0.0561231	-1.71818	-3.29021	0.0242025	0.0577021	1	ENSGALG00000006241
PAPLN	5	complement(26533055..26554073)	5.22014	-1.71811	-3.29004	3.27268e-10	3.67779e-09	6.77673e-06	ENSGALG00000009315
ASPM	8	2987284..3025151	1.37317	-1.71677	-3.287	1.05476e-16	2.30628e-15	2.1841e-12	ENSGALG00000032398
OTUD7A	10	5926089..5995672	0.495173	-1.71471	-3.28231	0.000193854	0.000840595	1	ENSGALG00000003802
PIEZO2	2	97729887..98023150	0.4174	-1.71412	-3.28095	2.93287e-11	3.75894e-10	6.07309e-07	ENSGALG00000042134
RAB11FIP4	18	6309446..6396232	21.3552	-1.71276	-3.27788	2.54238e-35	2.00361e-33	5.26451e-31	ENSGALG00000003227
DEPDC1B	Z	complement(18855387..18874705)	0.6336	-1.71246	-3.27719	7.71454e-08	6.24446e-07	0.00159745	ENSGALG00000014729
SCRN1	2	complement(33867648..33902516)	0.456762	-1.71115	-3.27423	1.64484e-06	1.07375e-05	0.0340597	ENSGALG00000011176
APBA1	Z	complement(34714860..34792783)	0.513984	-1.71115	-3.27422	1.2063e-09	1.2708e-08	2.49788e-05	ENSGALG00000015111
gene:ENSGALG00000052561	2	57948011..57959967	0.00919816	-1.70781	-3.26665	0.0248205	0.0589101	1	ENSGALG00000052561
PYGO1	10	8378046..8386023	0.649519	-1.70629	-3.26321	4.94503e-07	3.52496e-06	0.0102397	ENSGALG00000004369
CERCAM	17	complement(5306106..5311904)	4.26258	-1.70427	-3.25863	1.34392e-12	1.98639e-11	2.78287e-08	ENSGALG00000004986
gene:ENSGALG00000037919	3	101740045..101811358	0.0183576	-1.70417	-3.25842	3.78782e-06	2.32209e-05	0.0784343	ENSGALG00000037919
RND3	7	complement(35008798..35022843)	5.09111	-1.70338	-3.25664	1.45347e-13	2.39061e-12	3.0097e-09	ENSGALG00000026313
NR1H4	1	47342861..47375651	70.5036	-1.70303	-3.25583	1.46121e-30	8.64588e-29	3.02573e-26	ENSGALG00000011594
gene:ENSGALG00000045614	13	complement(1472512..1484929)	0.0288378	-1.70278	-3.25528	0.0802776	0.154242	1	ENSGALG00000045614
gene:ENSGALG00000049860	7	complement(6161464..6166260)	0.103357	-1.70217	-3.25389	0.000111403	0.000509429	1	ENSGALG00000049860
gene:ENSGALG00000050592	4	42560525..42719322	0.00299277	-1.70027	-3.24963	0.000601011	0.00230784	1	ENSGALG00000050592
gene:ENSGALG00000028283	19	complement(9651525..9656855)	0.068511	-1.7	-3.24901	0.068332	0.135552	1	ENSGALG00000028283
gene:ENSGALG00000028077	4	complement(30919367..30919539)	2.88471	-1.6991	-3.24698	0.000386058	0.0015459	1	ENSGALG00000028077
NEBL_2	2	18282264..18339795	0.0613068	-1.69883	-3.24637	3.43832e-11	4.35551e-10	7.11972e-07	ENSGALG00000031565
CBLN1	11	7039119..7041568	0.124961	-1.69829	-3.24516	0.0113687	0.0304392	1	ENSGALG00000042664
UBXN11	23	319933..327145	0.0537293	-1.69713	-3.24254	0.055134	0.114202	1	ENSGALG00000054685
gene:ENSGALG00000034684	3	33132810..33141334	0.00837916	-1.69707	-3.24242	0.0458536	0.0980191	1	ENSGALG00000034684
gene:ENSGALG00000030195	1	72032827..72100787	0.0262154	-1.69624	-3.24054	1.62239e-07	1.25403e-06	0.00335948	ENSGALG00000030195
gene:ENSGALG00000048836	8	complement(715737..835787)	0.0147573	-1.69602	-3.24005	5.31824e-08	4.42669e-07	0.00110125	ENSGALG00000048836
gene:ENSGALG00000046817	8	11602708..11637021	0.0563335	-1.69589	-3.23976	0.0801325	0.154011	1	ENSGALG00000046817
gene:ENSGALG00000051683	5	17367707..17369131	0.0494048	-1.69498	-3.23772	0.0677614	0.134614	1	ENSGALG00000051683
SULT1B	4	complement(51790372..51792467)	40.2448	-1.69496	-3.23768	7.46267e-16	1.51379e-14	1.5453e-11	ENSGALG00000023122
gene:ENSGALG00000051829	1	complement(20487638..20491358)	6.44985	-1.69447	-3.23659	9.3788e-15	1.74568e-13	1.94207e-10	ENSGALG00000051829
KCNB1	20	complement(6525285..6624185)	0.155975	-1.69242	-3.23199	0.000250652	0.00105911	1	ENSGALG00000004758
RTN4R	15	10623518..10688187	0.0924525	-1.69084	-3.22845	0.0137834	0.0358825	1	ENSGALG00000007732
RGS11	14	12636579..12640641	0.906732	-1.69053	-3.22775	5.02735e-07	3.57415e-06	0.0104101	ENSGALG00000040648
gene:ENSGALG00000051541	2	13134930..13136981	1.16364	-1.68961	-3.2257	9.56779e-10	1.02367e-08	1.9812e-05	ENSGALG00000051541
gene:ENSGALG00000051761	13	2487934..2489940	0.107396	-1.68906	-3.22447	0.0200765	0.0493796	1	ENSGALG00000051761
DLGAP5	5	56433608..56454798	3.23362	-1.6876	-3.22121	1.80457e-18	4.60974e-17	3.73672e-14	ENSGALG00000012165
PKD2L2	13	complement(15109179..15119211)	0.0600136	-1.68741	-3.22077	0.0272773	0.0637861	1	ENSGALG00000006120
SPP1	4	complement(45655850..45659023)	13.021	-1.6865	-3.21875	2.67297e-17	6.12666e-16	5.53492e-13	ENSGALG00000010926
gene:ENSGALG00000054960	5	28556926..28570716	0.0226395	-1.68617	-3.21802	0.000553141	0.00214044	1	ENSGALG00000054960
PDGFRL	4	complement(63002339..63021875)	4.20466	-1.68588	-3.21736	9.9832e-16	2.00748e-14	2.06722e-11	ENSGALG00000013617
gene:ENSGALG00000050733	5	45626808..45635209	0.040384	-1.6842	-3.21363	0.00483771	0.0145215	1	ENSGALG00000050733
SHISA2	1	complement(178373699..178377553)	20.3867	-1.68403	-3.21324	1.68744e-37	1.43355e-35	3.49418e-33	ENSGALG00000043035
PLPP4	6	31489421..31522011	0.507806	-1.68384	-3.21281	0.000708425	0.00267592	1	ENSGALG00000029020
BUB1B	5	824101..848390	2.29858	-1.68302	-3.21099	2.92592e-14	5.16076e-13	6.05869e-10	ENSGALG00000036892
gene:ENSGALG00000032384	4	complement(76352550..76363425)	0.0248564	-1.68268	-3.21023	0.00298346	0.00954955	1	ENSGALG00000032384
BCAN	25	2658942..2671332	0.0206637	-1.68265	-3.21017	0.0904195	0.169525	1	ENSGALG00000045469
MMP16	2	complement(123570466..123745959)	0.745667	-1.68217	-3.2091	1.03464e-14	1.91616e-13	2.14244e-10	ENSGALG00000032031
AGTR1	9	12538281..12559258	2.19659	-1.68069	-3.20581	6.75073e-12	9.24047e-11	1.39787e-07	ENSGALG00000038512
MFAP2	21	complement(4415210..4419343)	1.86848	-1.67782	-3.19945	6.43959e-08	5.28172e-07	0.00133345	ENSGALG00000030647
NAMPTP1	1	complement(14365885..14392312)	96.8997	-1.67664	-3.19683	1.9811e-35	1.58147e-33	4.10227e-31	ENSGALG00000008098
gene:ENSGALG00000049990	12	19065955..19109137	0.00629147	-1.67622	-3.1959	0.00483985	0.0145227	1	ENSGALG00000049990
SLC2A5	21	complement(3244323..3253164)	35.8933	-1.67465	-3.19241	5.37246e-26	2.33016e-24	1.11248e-21	ENSGALG00000002466
BCAS1	20	12384156..12418680	0.107836	-1.67448	-3.19203	0.00422211	0.0129246	1	ENSGALG00000007796
gene:ENSGALG00000050568	8	14951227..14968630	0.20385	-1.67285	-3.18844	0.00028546	0.00118404	1	ENSGALG00000050568
gene:ENSGALG00000037160	Z	1243251..1267913	5.26333	-1.67267	-3.18804	1.25353e-16	2.71844e-15	2.59569e-12	ENSGALG00000037160
APCDD1	2	98307894..98337161	0.163866	-1.6723	-3.18723	6.90096e-05	0.000328381	1	ENSGALG00000050840
gene:ENSGALG00000028180	1	complement(24877371..24877508)	1.08693	-1.67121	-3.18481	0.00819696	0.022949	1	ENSGALG00000028180
NTRK2	Z	40301107..40506493	1.43753	-1.67111	-3.18459	1.29614e-11	1.70851e-10	2.68392e-07	ENSGALG00000012594
gene:ENSGALG00000044866	22	2769728..2774258	2.57804	-1.67056	-3.18339	6.23342e-13	9.55653e-12	1.29075e-08	ENSGALG00000044866
CCNG2	4	complement(35013347..35018533)	18.1149	-1.67033	-3.18288	9.25863e-28	4.52427e-26	1.91718e-23	ENSGALG00000010347
gene:ENSGALG00000053585	14	15415290..15419040	1.6139	-1.66759	-3.17683	1.74241e-08	1.55067e-07	0.000360802	ENSGALG00000053585
ROBO2	1	complement(98288159..98697579)	0.681492	-1.66689	-3.1753	2.03574e-12	2.95007e-11	4.2154e-08	ENSGALG00000015519
TPBG	3	complement(78230328..78231573)	0.421289	-1.66675	-3.17498	0.00177973	0.00609479	1	ENSGALG00000027355
gene:ENSGALG00000014980	1	complement(80915820..80927454)	0.453562	-1.66666	-3.17479	3.30082e-05	0.000168917	0.6835	ENSGALG00000014980
ASNS	2	complement(24662430..24676154)	12.1835	-1.6664	-3.17422	2.31422e-15	4.52103e-14	4.79205e-11	ENSGALG00000009748
PPP4R4	5	45636526..45697900	0.351668	-1.66634	-3.17408	4.01478e-05	0.000201939	0.831341	ENSGALG00000010950
gene:ENSGALG00000052026	4	complement(49290137..49297530)	1.56109	-1.66439	-3.16979	9.03674e-07	6.17111e-06	0.0187124	ENSGALG00000052026
B3GALT1	7	complement(19190231..19191211)	0.0933604	-1.66396	-3.16884	0.0433121	0.0934024	1	ENSGALG00000010931
gene:ENSGALG00000053520	4	complement(19636950..19638359)	0.0649918	-1.66385	-3.16862	0.0446109	0.095735	1	ENSGALG00000053520
gene:ENSGALG00000012544	7	36204915..36208072	0.118827	-1.66383	-3.16857	0.0462766	0.0987603	1	ENSGALG00000012544
gene:ENSGALG00000049167	W	2884230..2885675	0.0618351	-1.66381	-3.16851	0.0286347	0.0663142	1	ENSGALG00000049167
gene:ENSGALG00000036120	24	1743425..1756593	0.00676671	-1.6638	-3.16851	0.0321238	0.0730247	1	ENSGALG00000036120
PLK1	14	7296562..7302521	2.74091	-1.66364	-3.16814	9.25998e-14	1.55059e-12	1.91746e-09	ENSGALG00000006110
ITGA2B	27	3941850..3960190	4.21353	-1.66345	-3.16774	8.87546e-19	2.33154e-17	1.83784e-14	ENSGALG00000054766
VAV3	8	complement(1386094..1534129)	34.5035	-1.66305	-3.16686	4.35346e-34	3.16181e-32	9.0147e-30	ENSGALG00000039327
gene:ENSGALG00000050038	1	146744938..146750161	0.108331	-1.6625	-3.16564	0.000132389	0.000596558	1	ENSGALG00000050038
gene:ENSGALG00000054988	11	complement(18609053..18612866)	0.243451	-1.66235	-3.16531	0.000450998	0.00178261	1	ENSGALG00000054988
AMER2	1	178476496..178478370	0.504887	-1.66211	-3.1648	1.21898e-05	6.82042e-05	0.252415	ENSGALG00000027868
gene:ENSGALG00000055124	3	complement(10594559..10612508)	0.823889	-1.66199	-3.16452	1.26472e-09	1.32706e-08	2.61885e-05	ENSGALG00000055124
gene:ENSGALG00000054901	11	19687367..19695669	0.775327	-1.66112	-3.16262	6.69738e-12	9.17423e-11	1.38683e-07	ENSGALG00000054901
gene:ENSGALG00000041690	13	7462908..7709896	0.00414016	-1.66025	-3.16071	0.000927002	0.00341517	1	ENSGALG00000041690
gene:ENSGALG00000053265	2	complement(114745690..114766007)	0.00533937	-1.65944	-3.15894	0.109189	0.197094	1	ENSGALG00000053265
COL9A1	3	82821169..82887349	0.0776048	-1.65928	-3.1586	0.0019676	0.00665447	1	ENSGALG00000015970
MARCHF3	Z	complement(56447630..56473532)	0.364986	-1.65769	-3.15512	0.000697745	0.00263989	1	ENSGALG00000028673
gene:ENSGALG00000051209	1	75781700..75789641	0.29836	-1.65633	-3.15214	0.000345193	0.00140012	1	ENSGALG00000051209
gene:ENSGALG00000049636	8	26051420..26053557	6.68547	-1.65577	-3.1509	1.14241e-12	1.7035e-11	2.36559e-08	ENSGALG00000049636
gene:ENSGALG00000049457	7	complement(4902010..4932176)	0.00814059	-1.65278	-3.14439	0.00265028	0.00864294	1	ENSGALG00000049457
gene:ENSGALG00000054640	3	17077048..17098359	0.0113403	-1.65259	-3.14399	0.00287117	0.00924605	1	ENSGALG00000054640
gene:ENSGALG00000049164	2	46084929..46093716	0.00993651	-1.65257	-3.14394	0.054437	0.112999	1	ENSGALG00000049164
DRD5	4	complement(78488493..78491401)	0.582807	-1.65127	-3.14111	0.00124143	0.00442311	1	ENSGALG00000014975
G0S2	26	3140579..3141464	70.8123	-1.65119	-3.14092	6.08222e-07	4.27974e-06	0.0125945	ENSGALG00000023933
EML6	3	complement(2560870..2680684)	2.60474	-1.64853	-3.13515	1.76034e-17	4.09052e-16	3.64513e-13	ENSGALG00000008139
gene:ENSGALG00000007268	12	complement(13553845..13726591)	0.0268801	-1.64846	-3.135	0.0361694	0.0806474	1	ENSGALG00000007268
TNNC2	20	complement(10510927..10512737)	0.229939	-1.64752	-3.13294	0.0190849	0.0473605	1	ENSGALG00000006835
gene:ENSGALG00000054598	1	89895319..89911243	0.0215909	-1.64682	-3.13143	0.0016396	0.00567172	1	ENSGALG00000054598
NXNL1	30	complement(461847..463739)	0.277603	-1.64498	-3.12744	0.0196721	0.0485511	1	ENSGALG00000038506
gene:ENSGALG00000053324	7	407132..415749	4.11763	-1.64491	-3.12727	3.60718e-11	4.55385e-10	7.46939e-07	ENSGALG00000053324
gene:ENSGALG00000052503	Z	complement(42154401..42174807)	0.231794	-1.64454	-3.12648	0.00263107	0.00858783	1	ENSGALG00000052503
gene:ENSGALG00000049309	6	6099824..6126003	0.00115215	-1.64379	-3.12486	0.220991	0.342462	1	ENSGALG00000049309
gene:ENSGALG00000053065	3	81827524..81869895	0.00436992	-1.64359	-3.12442	0.00863176	0.0240251	1	ENSGALG00000053065
gene:ENSGALG00000004078	13	13001201..13010129	26.0695	-1.64335	-3.1239	1.76669e-29	9.53912e-28	3.65829e-25	ENSGALG00000004078
gene:ENSGALG00000010195	4	34346569..34356307	1.11753	-1.64315	-3.12346	3.34732e-08	2.85285e-07	0.00069313	ENSGALG00000010195
gene:ENSGALG00000038574	18	complement(4814672..4820273)	0.405226	-1.64269	-3.12247	0.000601167	0.00230796	1	ENSGALG00000038574
gene:ENSGALG00000048532	7	449133..473697	0.0513773	-1.64255	-3.12217	0.000345342	0.00140042	1	ENSGALG00000048532
gene:ENSGALG00000038284	1	149443787..149445663	0.0568323	-1.64169	-3.12031	0.0246511	0.0585717	1	ENSGALG00000038284
gene:ENSGALG00000050464	11	complement(1168186..1175976)	0.138322	-1.64169	-3.1203	0.0253805	0.0600163	1	ENSGALG00000050464
gene:ENSGALG00000053507	1	59915747..59917168	0.0753108	-1.64165	-3.12022	0.0277703	0.0646803	1	ENSGALG00000053507
gene:ENSGALG00000054414	7	30872431..30901863	0.00362489	-1.64162	-3.12015	0.0204371	0.0500787	1	ENSGALG00000054414
gene:ENSGALG00000047834	15	4533475..4535064	0.0673883	-1.6416	-3.12011	0.0338383	0.0762855	1	ENSGALG00000047834
ELFN1	14	3139896..3142286	0.0458962	-1.64031	-3.11733	0.0390874	0.0859272	1	ENSGALG00000004209
TSHZ2	20	complement(12555394..12760723)	0.709647	-1.63778	-3.11186	7.37569e-11	9.03425e-10	1.52728e-06	ENSGALG00000007809
GPR143	1	126518232..126531997	0.103004	-1.63706	-3.11031	0.0473209	0.100526	1	ENSGALG00000016615
gene:ENSGALG00000050749	13	8887045..8890955	0.00803869	-1.63697	-3.11013	0.19948	0.31611	1	ENSGALG00000050749
gene:ENSGALG00000012847	1	complement(56636822..56652446)	38.2332	-1.63694	-3.11006	1.53251e-20	4.6225e-19	3.17337e-16	ENSGALG00000012847
gene:ENSGALG00000015176	Z	complement(37721342..37726001)	0.0186367	-1.63622	-3.10851	0.199976	0.316598	1	ENSGALG00000015176
HBAD	14	12507333..12508287	373.189	-1.63471	-3.10525	4.27737e-14	7.43123e-13	8.85715e-10	ENSGALG00000031597
gene:ENSGALG00000044463	13	complement(946963..950066)	0.11618	-1.63425	-3.10425	0.00306056	0.009771	1	ENSGALG00000044463
gene:ENSGALG00000053016	10	15036951..15044662	1.34337	-1.63415	-3.10405	3.66202e-24	1.40125e-22	7.58294e-20	ENSGALG00000053016
HEYL	23	complement(5629441..5635866)	4.66502	-1.63309	-3.10176	9.14914e-24	3.41617e-22	1.89451e-19	ENSGALG00000034986
gene:ENSGALG00000050536	7	36732909..36737135	0.0341465	-1.63222	-3.0999	0.0278024	0.0647267	1	ENSGALG00000050536
USH2A	3	20458579..20827409	0.0520143	-1.63163	-3.09863	0.000291057	0.00120482	1	ENSGALG00000009652
TDRD5	8	complement(6501698..6514705)	0.0136462	-1.63155	-3.09846	0.200334	0.317028	1	ENSGALG00000033634
gene:ENSGALG00000006922	24	complement(4442181..4447599)	0.0262182	-1.63132	-3.09797	0.189728	0.303959	1	ENSGALG00000006922
gene:ENSGALG00000051200	25	549822..551778	0.0162444	-1.63132	-3.09795	0.191539	0.306488	1	ENSGALG00000051200
GRM7	12	19261785..19486230	0.00661436	-1.6313	-3.09791	0.188103	0.302066	1	ENSGALG00000037841
gene:ENSGALG00000049306	8	complement(30021556..30031380)	0.00306276	-1.63129	-3.0979	0.188111	0.302066	1	ENSGALG00000049306
gene:ENSGALG00000050853	15	5054168..5064948	0.00279081	-1.63129	-3.09789	0.188112	0.302066	1	ENSGALG00000050853
gene:ENSGALG00000048680	7	complement(3598521..3604802)	0.00474133	-1.63128	-3.09788	0.188114	0.302066	1	ENSGALG00000048680
gene:ENSGALG00000052080	5	complement(45983071..45989601)	0.00458443	-1.63127	-3.09786	0.188116	0.302066	1	ENSGALG00000052080
gene:ENSGALG00000051221	7	complement(17182186..17189226)	0.00444028	-1.63127	-3.09785	0.188108	0.302066	1	ENSGALG00000051221
gene:ENSGALG00000054356	3	complement(35634565..35635857)	0.0229411	-1.63127	-3.09785	0.188118	0.302066	1	ENSGALG00000054356
gga-mir-6559	1	complement(134361698..134361806)	0.28041	-1.63126	-3.09783	0.188113	0.302066	1	ENSGALG00000028049
gene:ENSGALG00000051507	24	2774204..2811917	0.000811191	-1.63126	-3.09783	0.188112	0.302066	1	ENSGALG00000051507
gene:ENSGALG00000048201	1	complement(109238454..109245695)	0.00426858	-1.63126	-3.09783	0.188112	0.302066	1	ENSGALG00000048201
gene:ENSGALG00000024984	8	7792061..7792138	0.396006	-1.63126	-3.09782	0.188112	0.302066	1	ENSGALG00000024984
gene:ENSGALG00000045131	W	4272540..4274285	0.0176047	-1.63125	-3.09782	0.189613	0.303801	1	ENSGALG00000045131
gene:ENSGALG00000053212	2	complement(105989984..106026816)	0.000830487	-1.63125	-3.09781	0.188114	0.302066	1	ENSGALG00000053212
gene:ENSGALG00000046064	Z	complement(3343007..3344026)	0.0299895	-1.63125	-3.09781	0.188114	0.302066	1	ENSGALG00000046064
SFRP4	2	46095977..46105425	0.0142238	-1.63125	-3.09781	0.188124	0.302066	1	ENSGALG00000031997
gga-mir-1629	25	3559915..3560007	0.313869	-1.63125	-3.09781	0.188123	0.302066	1	ENSGALG00000025563
gene:ENSGALG00000053514	2	58012664..58019056	0.0047025	-1.63124	-3.0978	0.188119	0.302066	1	ENSGALG00000053514
SHISA3	4	complement(68245100..68247053)	0.0183679	-1.63124	-3.09779	0.188127	0.302066	1	ENSGALG00000045153
BARHL2	8	15109602..15112455	0.0204045	-1.63124	-3.09779	0.188118	0.302066	1	ENSGALG00000040069
gene:ENSGALG00000047784	3	complement(37028176..37046753)	0.0015817	-1.63121	-3.09772	0.188535	0.302545	1	ENSGALG00000047784
gene:ENSGALG00000052995	2	complement(46043054..46063644)	0.00138735	-1.63119	-3.09768	0.194343	0.30988	1	ENSGALG00000052995
gene:ENSGALG00000047097	3	93855845..93879280	0.00124724	-1.63119	-3.09767	0.197662	0.313981	1	ENSGALG00000047097
gene:ENSGALG00000052779	1	184166252..184189283	0.0223518	-1.63118	-3.09766	0.188139	0.302066	1	ENSGALG00000052779
DNAH8	3	complement(29501011..29619293)	0.00221028	-1.63039	-3.09598	0.212243	0.331512	1	ENSGALG00000010116
gene:ENSGALG00000051538	4	complement(60068450..60070516)	0.219274	-1.62844	-3.09179	0.000959198	0.003517	1	ENSGALG00000051538
NCS1	17	6162996..6173508	0.259202	-1.62626	-3.08711	0.00139606	0.00491073	1	ENSGALG00000012710
gene:ENSGALG00000048027	1	67474080..67493778	0.0064478	-1.62593	-3.08642	0.016462	0.0417638	1	ENSGALG00000048027
gene:ENSGALG00000047160	27	complement(6771140..6774592)	0.157423	-1.62588	-3.0863	0.00574611	0.0168516	1	ENSGALG00000047160
UNC119	19	complement(5870573..5874427)	0.0872009	-1.62578	-3.08609	0.0208541	0.0509455	1	ENSGALG00000003657
GPAT2	22	5339097..5346586	0.907052	-1.6256	-3.0857	7.20933e-08	5.85087e-07	0.00149284	ENSGALG00000040899
gene:ENSGALG00000050954	10	10076975..10133626	0.00053326	-1.62558	-3.08566	0.213697	0.333418	1	ENSGALG00000050954
DZIP1L	9	4285878..4290793	0.721926	-1.62468	-3.08373	4.59834e-05	0.000228131	0.952178	ENSGALG00000006597
SESN3	1	186709569..186747771	3.05223	-1.62391	-3.0821	1.24062e-13	2.05697e-12	2.56896e-09	ENSGALG00000017204
gene:ENSGALG00000053349	2	59753154..59773979	0.00143244	-1.62326	-3.0807	0.211863	0.331115	1	ENSGALG00000053349
RBP	8	complement(21595383..21606407)	3.32779	-1.62239	-3.07885	3.93777e-05	0.000198388	0.815394	ENSGALG00000010293
gene:ENSGALG00000015531	4	complement(79530610..79704158)	5.06538	-1.62236	-3.07877	7.87468e-24	2.95221e-22	1.63061e-19	ENSGALG00000015531
IGDCC4	10	complement(18372197..18447980)	9.12801	-1.62223	-3.0785	1.39978e-16	3.01442e-15	2.89853e-12	ENSGALG00000007410
gene:ENSGALG00000054380	15	12255602..12334769	0.00810421	-1.62128	-3.07647	0.00294257	0.00944805	1	ENSGALG00000054380
ROR2	Z	complement(44480987..44631748)	0.220535	-1.62118	-3.07627	4.37232e-05	0.000218321	0.905377	ENSGALG00000015208
gene:ENSGALG00000047910	2	65530236..65532367	6.49877	-1.62012	-3.07401	5.55447e-14	9.47226e-13	1.15016e-09	ENSGALG00000047910
gene:ENSGALG00000042383	4	complement(29928099..29945877)	0.445246	-1.61961	-3.07293	1.03926e-08	9.54715e-08	0.000215199	ENSGALG00000042383
gene:ENSGALG00000051889	4	complement(34920723..34926770)	0.0926566	-1.61837	-3.07029	0.000317616	0.00130311	1	ENSGALG00000051889
gene:ENSGALG00000029432	9	18029692..18051031	0.0158886	-1.61727	-3.06793	0.00219443	0.00732795	1	ENSGALG00000029432
HAS3	11	18909088..18913330	0.00786379	-1.61621	-3.0657	0.227801	0.350464	1	ENSGALG00000000630
ANGPT1L	19	389999..391788	0.030645	-1.61621	-3.0657	0.22772	0.350453	1	ENSGALG00000041502
SDC4	20	5127284..5143926	22.5715	-1.616	-3.06523	6.22384e-22	2.05099e-20	1.28877e-17	ENSGALG00000003932
THSD7A	2	complement(26286162..26491943)	0.395438	-1.61565	-3.06449	2.51097e-07	1.87589e-06	0.00519947	ENSGALG00000010718
RNF157	18	4477544..4493919	0.158609	-1.61535	-3.06387	0.00205047	0.0068932	1	ENSGALG00000002008
gene:ENSGALG00000051219	8	14912442..14926866	0.0177441	-1.61495	-3.063	0.00939558	0.0258745	1	ENSGALG00000051219
gene:ENSGALG00000051795	Z	41075199..41090017	0.181773	-1.61447	-3.06199	4.11535e-10	4.56932e-09	8.52166e-06	ENSGALG00000051795
gene:ENSGALG00000053409	4	complement(877036..903333)	0.0219356	-1.61018	-3.05289	0.00285687	0.00920802	1	ENSGALG00000053409
RAD9B	15	6242793..6250178	2.96678	-1.60804	-3.04837	1.13505e-12	1.69388e-11	2.35035e-08	ENSGALG00000047781
gene:ENSGALG00000051874	6	complement(13048969..13052540)	0.01373	-1.6075	-3.04722	0.135775	0.23468	1	ENSGALG00000051874
gene:ENSGALG00000054813	1	44372769..44380665	0.368337	-1.60745	-3.04713	3.4559e-08	2.93728e-07	0.000715613	ENSGALG00000054813
TTK	3	complement(79204850..79232930)	1.85706	-1.60743	-3.04709	3.05413e-14	5.37666e-13	6.32419e-10	ENSGALG00000015874
gene:ENSGALG00000036710	5	856457..865851	0.1025	-1.60717	-3.04654	0.000217301	0.000931794	1	ENSGALG00000036710
NBEA	1	complement(174375172..174843962)	0.177613	-1.60689	-3.04594	6.26673e-08	5.1445e-07	0.00129765	ENSGALG00000017062
HGF	1	10800773..10860504	3.19886	-1.60614	-3.04437	2.24518e-22	7.62949e-21	4.64909e-18	ENSGALG00000033974
LGI2	4	73567819..73587984	0.546271	-1.60506	-3.04208	1.59872e-07	1.23677e-06	0.00331046	ENSGALG00000043283
gene:ENSGALG00000051201	3	complement(186975..189943)	0.0541763	-1.60474	-3.04141	0.0141944	0.0368231	1	ENSGALG00000051201
gene:ENSGALG00000053170	10	6097574..6122901	0.00641612	-1.60468	-3.04128	0.0138352	0.0359971	1	ENSGALG00000053170
FOXM1	1	75332032..75341754	1.94842	-1.60462	-3.04116	1.41222e-12	2.08568e-11	2.92429e-08	ENSGALG00000013420
TUB	5	complement(10457958..10515004)	2.6413	-1.60435	-3.04059	5.83256e-12	8.06714e-11	1.20775e-07	ENSGALG00000005986
KIAA1549L	5	complement(7054297..7162808)	0.00638058	-1.60184	-3.0353	0.13333	0.231249	1	ENSGALG00000012020
TSHZ3	11	complement(9225471..9286162)	0.710861	-1.60157	-3.03473	1.00241e-08	9.23158e-08	0.00020757	ENSGALG00000004528
gene:ENSGALG00000050867	5	42974274..42978250	0.0118773	-1.60121	-3.03398	0.139041	0.239138	1	ENSGALG00000050867
gene:ENSGALG00000047357	3	complement(32320854..32331686)	0.12356	-1.60121	-3.03398	0.00361561	0.0112714	1	ENSGALG00000047357
gene:ENSGALG00000048738	12	complement(1411374..1413692)	0.0124785	-1.59997	-3.03137	0.230115	0.353172	1	ENSGALG00000048738
SCG5	5	complement(30796985..30824895)	9.20334	-1.59986	-3.03113	1.40597e-15	2.79683e-14	2.91134e-11	ENSGALG00000009725
KIF14	8	1849527..1897406	0.440043	-1.59907	-3.02948	1.4532e-07	1.13176e-06	0.00300915	ENSGALG00000002175
MCF2L	1	complement(138951176..139094938)	10.511	-1.59885	-3.02903	4.41804e-28	2.19952e-26	9.14843e-24	ENSGALG00000016834
TTYH2	18	9102100..9109011	6.85937	-1.59823	-3.02772	2.57496e-24	9.97662e-23	5.33197e-20	ENSGALG00000026940
gene:ENSGALG00000046388	Z	80060083..80115720	0.00570502	-1.59781	-3.02683	0.00372717	0.0115623	1	ENSGALG00000046388
DCLK1	1	174079522..174312779	0.0687712	-1.5973	-3.02577	0.0122414	0.0324082	1	ENSGALG00000041263
gene:ENSGALG00000048073	2	complement(98127363..98141484)	0.0404814	-1.59672	-3.02456	0.000276049	0.00114912	1	ENSGALG00000048073
FAM83B	3	complement(87700116..87743877)	0.0155389	-1.59598	-3.023	0.13009	0.226712	1	ENSGALG00000016299
gene:ENSGALG00000051762	2	complement(132894803..132901102)	0.00767293	-1.5959	-3.02284	0.126928	0.222205	1	ENSGALG00000051762
gene:ENSGALG00000047443	1	complement(91702176..91726483)	0.0020269	-1.59588	-3.02278	0.116822	0.207954	1	ENSGALG00000047443
gene:ENSGALG00000048889	1	complement(103786550..103795934)	0.00504779	-1.59587	-3.02278	0.10871	0.196395	1	ENSGALG00000048889
gene:ENSGALG00000038930	Z	6156148..6256742	0.0908548	-1.59587	-3.02276	0.112412	0.201673	1	ENSGALG00000038930
gene:ENSGALG00000049731	11	complement(6901152..6907592)	0.00730412	-1.59587	-3.02276	0.118841	0.210993	1	ENSGALG00000049731
gga-mir-6712	17	complement(9814893..9815002)	0.434306	-1.59585	-3.02273	0.108711	0.196395	1	ENSGALG00000026405
gene:ENSGALG00000053199	Z	complement(81604134..81609598)	0.00827989	-1.59499	-3.02092	0.128722	0.224751	1	ENSGALG00000053199
ARHGAP44	18	complement(2212800..2231061)	0.450028	-1.59444	-3.01976	6.21313e-06	3.66807e-05	0.128655	ENSGALG00000001311
gene:ENSGALG00000052731	1	137682471..137691704	0.337824	-1.5936	-3.01801	0.0115791	0.0308955	1	ENSGALG00000052731
QSOX1	8	complement(6368170..6376220)	11.4617	-1.59282	-3.01638	4.81812e-33	3.30487e-31	9.97688e-29	ENSGALG00000003933
MARCKS	3	complement(64899435..64901566)	22.3823	-1.59181	-3.01428	1.81976e-30	1.06652e-28	3.76817e-26	ENSGALG00000037726
gene:ENSGALG00000052352	1	complement(16318828..16325140)	0.0315299	-1.59149	-3.01361	0.011495	0.0307242	1	ENSGALG00000052352
gene:ENSGALG00000055112	24	3214084..3384537	0.140808	-1.59125	-3.0131	2.42213e-20	7.16579e-19	5.01551e-16	ENSGALG00000055112
gene:ENSGALG00000051788	5	24565498..24598695	0.0311912	-1.59029	-3.0111	5.00268e-05	0.000245494	1	ENSGALG00000051788
RAB5A	2	35764554..35781496	42.7287	-1.59013	-3.01076	2.0904e-13	3.36645e-12	4.32859e-09	ENSGALG00000011272
SLC16A1	26	complement(3611404..3626345)	237.086	-1.58873	-3.00785	3.00424e-31	1.86706e-29	6.22088e-27	ENSGALG00000001717
MCF2	4	complement(5025240..5073391)	2.19268	-1.58845	-3.00726	1.34484e-16	2.89946e-15	2.78476e-12	ENSGALG00000006562
gene:ENSGALG00000049077	3	66065459..66071706	0.118531	-1.58636	-3.00291	0.000122867	0.000556763	1	ENSGALG00000049077
gene:ENSGALG00000055071	Z	complement(6412831..6424558)	0.0183494	-1.58628	-3.00275	0.00512959	0.0152807	1	ENSGALG00000055071
gene:ENSGALG00000051352	19	complement(2994444..2997563)	0.669958	-1.58619	-3.00256	0.000113234	0.000517037	1	ENSGALG00000051352
CACNA1E	8	complement(6089202..6161870)	0.129633	-1.5857	-3.00153	3.03718e-05	0.00015642	0.62891	ENSGALG00000003833
gene:ENSGALG00000053616	12	complement(6844131..6851635)	0.0735502	-1.58409	-2.99819	0.000774648	0.00290473	1	ENSGALG00000053616
CD99	1	complement(129862450..129887257)	9.77058	-1.58368	-2.99733	5.29717e-24	2.00621e-22	1.09688e-19	ENSGALG00000024488
gene:ENSGALG00000044241	11	585151..586866	0.449978	-1.58147	-2.99274	0.00011187	0.000511311	1	ENSGALG00000044241
HJURP	1	complement(88927960..88942320)	1.10677	-1.58026	-2.99024	1.43807e-10	1.68778e-09	2.97782e-06	ENSGALG00000015363
NSMF	17	2092280..2126139	2.74692	-1.58021	-2.99013	4.88079e-10	5.37409e-09	1.01066e-05	ENSGALG00000008681
gene:ENSGALG00000036780	3	complement(26020435..26086284)	0.00102701	-1.57902	-2.98767	0.0746085	0.145585	1	ENSGALG00000036780
gene:ENSGALG00000053645	5	complement(51890409..51894867)	4.22535	-1.579	-2.98762	4.21601e-23	1.51319e-21	8.7301e-19	ENSGALG00000053645
gene:ENSGALG00000049635	6	complement(33431839..33439510)	0.00874	-1.57893	-2.98749	0.0826304	0.157797	1	ENSGALG00000049635
gene:ENSGALG00000012419	1	51162834..51165452	0.02547	-1.57892	-2.98746	0.0798299	0.153541	1	ENSGALG00000012419
gene:ENSGALG00000053034	1	complement(68767353..68817515)	0.00127646	-1.57891	-2.98744	0.0845825	0.160928	1	ENSGALG00000053034
gene:ENSGALG00000003841	4	complement(1834265..1850149)	0.126664	-1.57871	-2.98702	3.44998e-05	0.000175774	0.714388	ENSGALG00000003841
gene:ENSGALG00000049524	10	15045267..15059412	7.89074	-1.57851	-2.98662	5.69699e-31	3.47067e-29	1.17968e-26	ENSGALG00000049524
gene:ENSGALG00000029324	11	complement(313945..323201)	4.8582	-1.57782	-2.98519	5.24248e-09	5.05945e-08	0.000108556	ENSGALG00000029324
gene:ENSGALG00000037628	3	42984395..43024501	0.00406781	-1.5775	-2.98453	0.03089	0.0706799	1	ENSGALG00000037628
EGFL6	1	124845633..124876994	0.0486021	-1.57732	-2.98415	0.0679486	0.134878	1	ENSGALG00000016584
gene:ENSGALG00000053573	6	complement(7939213..7980786)	0.00158898	-1.57719	-2.98387	0.0944264	0.175792	1	ENSGALG00000053573
gene:ENSGALG00000045230	31	complement(1154208..1154949)	0.105125	-1.57559	-2.98057	0.0939885	0.175082	1	ENSGALG00000045230
gene:ENSGALG00000046991	5	45487384..45493740	0.051016	-1.57527	-2.97992	0.0101017	0.0275327	1	ENSGALG00000046991
gene:ENSGALG00000053632	1	80976111..81001888	0.0145714	-1.57394	-2.97716	0.00165239	0.00570512	1	ENSGALG00000053632
gene:ENSGALG00000048653	3	complement(35816566..35823830)	0.0403037	-1.57357	-2.9764	0.00861963	0.0239996	1	ENSGALG00000048653
C11orf87	1	complement(181226287..181226754)	0.615519	-1.57315	-2.97555	0.00421062	0.0128936	1	ENSGALG00000017155
C9ORF152	2	6264549..6270436	20.4776	-1.5727	-2.9746	2.81202e-24	1.08724e-22	5.82285e-20	ENSGALG00000023454
CD109	3	complement(81366477..81446191)	0.0454446	-1.57136	-2.97185	0.0141238	0.0366452	1	ENSGALG00000015910
HMP19	13	10211261..10285881	0.40356	-1.57053	-2.97015	7.07934e-05	0.000336178	1	ENSGALG00000028602
POLQ	1	80209348..80265753	0.40013	-1.56987	-2.96878	1.68963e-09	1.74717e-08	3.49871e-05	ENSGALG00000014924
gene:ENSGALG00000047409	2	complement(114618823..114650864)	0.00265257	-1.56906	-2.96711	0.045538	0.0974514	1	ENSGALG00000047409
INSC	5	10855015..10936272	0.0524436	-1.56903	-2.96706	0.048798	0.103231	1	ENSGALG00000032558
AGPAT3	1	111540937..111555286	114.855	-1.56903	-2.96705	8.03804e-29	4.16987e-27	1.66444e-24	ENSGALG00000031932
gene:ENSGALG00000046893	25	complement(539407..542751)	0.0248702	-1.56902	-2.96703	0.0440315	0.0946782	1	ENSGALG00000046893
LHFPL3	1	13612065..13772223	0.0846744	-1.56899	-2.96697	0.0490415	0.103664	1	ENSGALG00000043367
KIF11	6	complement(21687983..21704004)	2.34845	-1.5687	-2.96637	2.24187e-15	4.39359e-14	4.64224e-11	ENSGALG00000030597
gene:ENSGALG00000052938	12	complement(17906468..17907940)	0.0315738	-1.56828	-2.96551	0.160421	0.267802	1	ENSGALG00000052938
KREMEN1	15	complement(8093227..8111255)	1.0673	-1.56777	-2.96445	2.28134e-07	1.71263e-06	0.00472398	ENSGALG00000005808
gene:ENSGALG00000049836	14	10099703..10133116	0.0298919	-1.56694	-2.96276	9.84387e-05	0.000455088	1	ENSGALG00000049836
gene:ENSGALG00000048648	6	complement(24097875..24107567)	0.00867421	-1.56687	-2.96261	0.0666887	0.132889	1	ENSGALG00000048648
gene:ENSGALG00000047481	1	complement(68954503..69000048)	0.00227999	-1.56607	-2.96097	0.0447069	0.095919	1	ENSGALG00000047481
SNCAIP	Z	81295733..81371880	1.06401	-1.56595	-2.96072	3.91889e-12	5.5403e-11	8.11485e-08	ENSGALG00000005330
TSPO2	26	4698648..4703751	2.55587	-1.56534	-2.95947	3.31534e-12	4.71583e-11	6.86507e-08	ENSGALG00000003212
BCL2L1	20	complement(10015064..10033228)	36.9552	-1.56484	-2.95844	8.8262e-17	1.94829e-15	1.82764e-12	ENSGALG00000006211
gene:ENSGALG00000052205	Z	complement(71635089..71687091)	0.00293886	-1.56395	-2.95662	0.024343	0.057985	1	ENSGALG00000052205
RNF212	4	84908686..84927893	0.491404	-1.56366	-2.95604	1.51739e-05	8.2947e-05	0.314207	ENSGALG00000040805
ITIH2	1	4774156..4799281	1509.54	-1.56347	-2.95563	2.3675e-28	1.19472e-26	4.90238e-24	ENSGALG00000006833
CASC1	1	complement(67162847..67181904)	0.608832	-1.56331	-2.95532	3.18117e-06	1.98162e-05	0.0658726	ENSGALG00000014030
gene:ENSGALG00000048900	Z	46619676..46622039	0.0446893	-1.56266	-2.95398	0.0428396	0.0925668	1	ENSGALG00000048900
gene:ENSGALG00000013247	1	191609238..191627294	0.0572332	-1.5624	-2.95344	0.0291888	0.0673867	1	ENSGALG00000013247
ADAMTS2	13	14367414..14532703	5.44577	-1.56047	-2.94951	1.17205e-26	5.26852e-25	2.42695e-22	ENSGALG00000032974
NHLRC3	1	complement(172554903..172566336)	25.1736	-1.55992	-2.94837	2.64013e-17	6.05889e-16	5.46692e-13	ENSGALG00000051672
GALNT15	2	34255021..34277260	0.473806	-1.55906	-2.94661	0.000189691	0.000824472	1	ENSGALG00000011235
CCNB1	10	complement(7264609..7272826)	10.2208	-1.55898	-2.94646	3.83968e-20	1.11986e-18	7.95083e-16	ENSGALG00000004161
gene:ENSGALG00000051368	4	complement(78098405..78177393)	0.00544541	-1.55857	-2.94561	0.00125993	0.00448299	1	ENSGALG00000051368
gene:ENSGALG00000053122	3	24617684..24642994	0.00466621	-1.55782	-2.9441	0.024032	0.0573695	1	ENSGALG00000053122
gene:ENSGALG00000026107	Z	70937421..70937492	1.64492	-1.55772	-2.94389	0.0231053	0.0554575	1	ENSGALG00000026107
gene:ENSGALG00000048514	8	complement(2156340..2163188)	0.0173618	-1.55769	-2.94383	0.0278835	0.064891	1	ENSGALG00000048514
ETFDH	4	21928800..21947001	106.579	-1.55713	-2.94267	3.16853e-28	1.59028e-26	6.56107e-24	ENSGALG00000009442
gene:ENSGALG00000028209	3	complement(101589684..101589863)	2.31995	-1.55571	-2.93979	0.00175025	0.00600161	1	ENSGALG00000028209
RAB39B	4	14195244..14202404	27.9975	-1.55529	-2.93892	1.67239e-25	7.0714e-24	3.46303e-21	ENSGALG00000040784
gene:ENSGALG00000049384	6	19410230..19439306	0.0836191	-1.55374	-2.93577	2.3438e-08	2.04365e-07	0.000485331	ENSGALG00000049384
CYGB	18	4342538..4349605	1.33642	-1.55231	-2.93286	0.000309278	0.00127172	1	ENSGALG00000001892
HDAC4	7	complement(6215668..6433721)	9.91198	-1.55226	-2.93277	9.82356e-29	5.06775e-27	2.03416e-24	ENSGALG00000004288
BMP7	20	11682314..11723878	0.69527	-1.55202	-2.93228	1.29541e-05	7.20015e-05	0.26824	ENSGALG00000007668
KIF18A	5	complement(4100525..4143339)	0.900177	-1.55176	-2.93175	1.33063e-10	1.57063e-09	2.75533e-06	ENSGALG00000012160
ARHGEF39	Z	9282572..9296247	2.17714	-1.55092	-2.93004	1.32464e-08	1.19561e-07	0.000274294	ENSGALG00000002599
gene:ENSGALG00000010468	5	complement(39455412..39460341)	0.458839	-1.54999	-2.92816	0.00145122	0.00508065	1	ENSGALG00000010468
gene:ENSGALG00000050566	1	complement(182403804..182404856)	0.16767	-1.5498	-2.92776	0.0135372	0.035336	1	ENSGALG00000050566
gene:ENSGALG00000052207	31	2303745..2305871	0.336313	-1.54973	-2.92763	0.00297647	0.00953211	1	ENSGALG00000052207
gene:ENSGALG00000046973	21	1919543..1925406	0.0483437	-1.54969	-2.92754	0.00549913	0.0162379	1	ENSGALG00000046973
gene:ENSGALG00000050983	6	10552439..10670847	0.283501	-1.54955	-2.92727	0.0131273	0.0344115	1	ENSGALG00000050983
MYO3B	7	complement(18273898..18440953)	0.044291	-1.54942	-2.92698	0.0119691	0.0317941	1	ENSGALG00000009602
CIT	15	9851336..9920684	0.376775	-1.54916	-2.92647	4.67293e-08	3.91241e-07	0.000967623	ENSGALG00000007354
gene:ENSGALG00000047909	3	87015963..87022349	0.0811523	-1.54898	-2.9261	0.0210841	0.0513762	1	ENSGALG00000047909
GPRC5C	18	9131978..9135879	36.4569	-1.54778	-2.92368	7.8389e-25	3.19069e-23	1.6232e-20	ENSGALG00000021362
ID2	3	95853920..95856597	22.3878	-1.54737	-2.92284	3.44896e-32	2.26506e-30	7.14177e-28	ENSGALG00000035016
INSIG1	2	7910368..7918977	98.329	-1.5452	-2.91845	3.31026e-11	4.21058e-10	6.85456e-07	ENSGALG00000017394
gene:ENSGALG00000052148	18	4318352..4332568	0.0157812	-1.54498	-2.918	0.00483165	0.0145075	1	ENSGALG00000052148
PADI1	21	complement(178543..188276)	0.552753	-1.54485	-2.91774	1.02097e-05	5.80544e-05	0.211412	ENSGALG00000039572
COL22A1	2	complement(144555101..144755284)	0.0245535	-1.54407	-2.91617	0.0388215	0.0854092	1	ENSGALG00000038022
gene:ENSGALG00000053658	2	108475567..108484328	2.4714	-1.54298	-2.91396	2.63094e-16	5.53065e-15	5.44788e-12	ENSGALG00000053658
FBP2	Z	complement(41434019..41454584)	2.29225	-1.54292	-2.91384	2.98395e-10	3.36968e-09	6.17887e-06	ENSGALG00000012612
ARHGAP19	6	23326295..23340590	0.819318	-1.54238	-2.91275	5.46428e-10	5.981e-09	1.13149e-05	ENSGALG00000007609
MAP1LC3B	11	17796381..17805114	137.202	-1.54209	-2.91216	1.64269e-32	1.10227e-30	3.40152e-28	ENSGALG00000055010
gene:ENSGALG00000050296	1	185387415..185401106	0.0615278	-1.54177	-2.91152	8.77284e-05	0.000408737	1	ENSGALG00000050296
VDR	33	7324160..7351020	0.900056	-1.54171	-2.9114	6.43089e-07	4.49774e-06	0.0133165	ENSGALG00000033090
ODF1	2	129063965..129086910	0.137678	-1.53986	-2.90767	0.0104311	0.0282888	1	ENSGALG00000035199
PLAG1	2	complement(111237295..111284428)	2.76788	-1.53977	-2.90747	1.46797e-16	3.15393e-15	3.03973e-12	ENSGALG00000015407
CCNB3	4	1834030..1837284	2.67405	-1.53842	-2.90476	1.37133e-10	1.61661e-09	2.83961e-06	ENSGALG00000025810
UBE2T	26	1099146..1102387	1.81804	-1.53766	-2.90322	7.77682e-07	5.37413e-06	0.0161035	ENSGALG00000000102
TANC2	27	4897150..5049377	0.282909	-1.5374	-2.90271	1.09455e-07	8.68514e-07	0.00226649	ENSGALG00000000478
gene:ENSGALG00000009468	9	complement(20664119..20716340)	0.131659	-1.53555	-2.89899	0.0142057	0.0368438	1	ENSGALG00000009468
gene:ENSGALG00000053222	8	29520723..29561583	0.00660367	-1.53485	-2.89758	0.0213783	0.0519793	1	ENSGALG00000053222
KBTBD11	3	complement(90806171..90840392)	0.839932	-1.53454	-2.89697	5.28485e-06	3.16237e-05	0.109433	ENSGALG00000022887
gene:ENSGALG00000053844	6	11432908..11437925	0.471635	-1.53366	-2.89518	2.0902e-06	1.34318e-05	0.0432817	ENSGALG00000053844
DSP	2	complement(64524991..64561164)	2.0433	-1.53315	-2.89417	1.5232e-12	2.24242e-11	3.15409e-08	ENSGALG00000012790
MYOCD	18	complement(808100..1027820)	0.364863	-1.53218	-2.89222	1.99124e-05	0.000106491	0.412327	ENSGALG00000001021
gene:ENSGALG00000046836	2	98382699..98387271	0.255662	-1.53107	-2.89001	6.43593e-05	0.000308552	1	ENSGALG00000046836
NEK3	1	complement(171712442..171724935)	3.91873	-1.53056	-2.88897	2.41043e-08	2.09879e-07	0.000499128	ENSGALG00000017024
gene:ENSGALG00000052447	7	18682854..18699756	0.015516	-1.53001	-2.88787	0.00966181	0.026517	1	ENSGALG00000052447
gene:ENSGALG00000050678	Z	80571923..80647009	0.0451544	-1.52601	-2.87988	0.103201	0.188638	1	ENSGALG00000050678
gene:ENSGALG00000049994	7	complement(21670226..21678452)	0.311206	-1.52578	-2.87943	9.85435e-07	6.66493e-06	0.0204054	ENSGALG00000049994
gene:ENSGALG00000045612	Z	complement(12650784..12730717)	1.2357	-1.52365	-2.87518	7.21838e-28	3.55544e-26	1.49471e-23	ENSGALG00000045612
gene:ENSGALG00000033758	1	119638154..119650880	1.40113	-1.52193	-2.87175	2.3789e-16	5.01791e-15	4.92599e-12	ENSGALG00000033758
CDKL5	1	complement(121923761..122022946)	2.38955	-1.52089	-2.86968	2.56462e-17	5.90022e-16	5.31056e-13	ENSGALG00000016529
CENPF	3	complement(21085200..21149788)	1.01657	-1.5196	-2.86712	5.22411e-16	1.07381e-14	1.08176e-11	ENSGALG00000009690
SHCBP1	11	7865514..7879259	0.715412	-1.51945	-2.86682	3.56868e-06	2.20086e-05	0.0738966	ENSGALG00000004444
gene:ENSGALG00000031045	3	48091727..48100463	0.0176507	-1.51896	-2.86584	0.0339281	0.0764508	1	ENSGALG00000031045
PLEKHA5	1	64349798..64514784	5.97247	-1.51875	-2.86544	1.14756e-20	3.50128e-19	2.37625e-16	ENSGALG00000013134
METAP1D	7	complement(17843213..17885866)	5.71833	-1.51851	-2.86494	1.08564e-21	3.53359e-20	2.24804e-17	ENSGALG00000030254
NEFM	22	complement(1098617..1103124)	0.0427323	-1.51791	-2.86376	0.0528176	0.110192	1	ENSGALG00000000317
gene:ENSGALG00000050426	4	complement(13826678..13836276)	0.0181985	-1.51755	-2.86304	0.0218424	0.0529616	1	ENSGALG00000050426
gene:ENSGALG00000054225	21	complement(5777258..5822166)	0.0138646	-1.51749	-2.86292	0.000631779	0.00241597	1	ENSGALG00000054225
gene:ENSGALG00000053968	11	5102154..5159147	0.00645418	-1.51668	-2.86131	0.00114934	0.00412836	1	ENSGALG00000053968
SKI	21	complement(1681755..1772379)	3.1508	-1.51553	-2.85904	2.38436e-21	7.62664e-20	4.93729e-17	ENSGALG00000001229
gene:ENSGALG00000034631	1	48129286..48135414	0.390328	-1.51429	-2.85658	1.91818e-06	1.24169e-05	0.0397198	ENSGALG00000034631
KIF4B	4	1269816..1286882	2.97809	-1.51272	-2.85348	3.51519e-13	5.54525e-12	7.2789e-09	ENSGALG00000004195
IRX3	11	4547408..4548987	0.176917	-1.51248	-2.853	0.00770321	0.021794	1	ENSGALG00000042045
gene:ENSGALG00000054596	3	107623727..107646351	0.760343	-1.51182	-2.85169	1.74837e-05	9.47331e-05	0.362034	ENSGALG00000054596
NTF3	1	74215223..74288369	0.272908	-1.50966	-2.84743	1.10732e-05	6.24277e-05	0.229292	ENSGALG00000053526
gene:ENSGALG00000049262	11	4201016..4204705	0.0643485	-1.50911	-2.84635	0.0051238	0.0152659	1	ENSGALG00000049262
THPO	9	16101153..16103316	10.6453	-1.50858	-2.8453	1.05595e-09	1.12263e-08	2.18656e-05	ENSGALG00000025876
PRELP	26	5152468..5174115	1.35982	-1.50783	-2.84382	2.13238e-10	2.45834e-09	4.41551e-06	ENSGALG00000034456
gene:ENSGALG00000009387	5	27699720..27751679	0.621484	-1.50569	-2.83961	4.78432e-06	2.88994e-05	0.0990689	ENSGALG00000009387
LRRC56	5	complement(16144139..16175492)	0.110459	-1.50521	-2.83866	0.00765865	0.0216812	1	ENSGALG00000041955
gene:ENSGALG00000015705	4	complement(83217917..83228766)	0.991847	-1.50491	-2.83807	5.47237e-07	3.87714e-06	0.0113316	ENSGALG00000015705
gene:ENSGALG00000049296	20	11582362..11587882	0.0845983	-1.50436	-2.83698	0.00692902	0.0198308	1	ENSGALG00000049296
CAPN2	3	complement(17779866..17799623)	1.03432	-1.50301	-2.83433	1.28365e-06	8.51779e-06	0.0265805	ENSGALG00000009360
GUCA1A	26	complement(3184817..3189219)	0.775717	-1.50256	-2.83345	0.00103353	0.0037605	1	ENSGALG00000001431
CKAP2	1	complement(171725372..171734808)	4.93426	-1.50216	-2.83267	2.4292e-13	3.88839e-12	5.03014e-09	ENSGALG00000017025
RSPO2	2	complement(132071594..132172629)	0.0372709	-1.50192	-2.83219	0.108077	0.195373	1	ENSGALG00000030030
gene:ENSGALG00000046979	4	54417867..54435269	0.0208965	-1.50062	-2.82964	0.00659891	0.0190095	1	ENSGALG00000046979
gene:ENSGALG00000054694	20	3335135..3349384	1.47915	-1.49971	-2.82786	3.8783e-09	3.81648e-08	8.0308e-05	ENSGALG00000054694
gene:ENSGALG00000053905	5	complement(29552699..29576754)	0.0565873	-1.49934	-2.82713	0.0330387	0.0747558	1	ENSGALG00000053905
gene:ENSGALG00000052392	2	complement(83535007..83539560)	0.0256831	-1.49914	-2.82674	0.0544816	0.113066	1	ENSGALG00000052392
ANK2	4	complement(56725180..57009349)	0.479437	-1.49833	-2.82515	7.97508e-15	1.49341e-13	1.6514e-10	ENSGALG00000012044
SEMA6A	Z	72764590..72877720	8.94032	-1.49757	-2.82368	5.54668e-32	3.60437e-30	1.14855e-27	ENSGALG00000002294
gene:ENSGALG00000006588	15	8693398..8706692	0.187625	-1.4975	-2.82353	0.00149464	0.00521	1	ENSGALG00000006588
gene:ENSGALG00000046148	Z	76266185..76672193	0.100809	-1.49733	-2.82319	0.030454	0.069829	1	ENSGALG00000046148
APBB2	4	68787880..68812767	3.17338	-1.496	-2.8206	7.42562e-15	1.39334e-13	1.53762e-10	ENSGALG00000047813
LHCGR	3	8231020..8250534	0.091567	-1.49598	-2.82055	0.0113533	0.0304113	1	ENSGALG00000009095
gene:ENSGALG00000050957	1	complement(71423218..71432918)	0.739554	-1.49569	-2.81999	1.5031e-12	2.21459e-11	3.11247e-08	ENSGALG00000050957
gene:ENSGALG00000005359	6	17257036..17260757	0.694016	-1.49375	-2.81619	1.05736e-05	5.98481e-05	0.218948	ENSGALG00000005359
gene:ENSGALG00000047852	4	complement(15886725..16039540)	0.00662456	-1.49231	-2.81339	9.90517e-05	0.000457694	1	ENSGALG00000047852
gene:ENSGALG00000046968	3	complement(62115809..62139979)	0.00546113	-1.49206	-2.8129	0.0307996	0.0705166	1	ENSGALG00000046968
gene:ENSGALG00000034605	5	875773..882206	1.29304	-1.49203	-2.81284	1.84508e-05	9.93916e-05	0.38206	ENSGALG00000034605
gene:ENSGALG00000054645	Z	complement(77999777..78598394)	0.119867	-1.49149	-2.81178	0.0103954	0.0282166	1	ENSGALG00000054645
LRRTM1	4	87571874..87575381	0.316683	-1.49097	-2.81079	0.00346705	0.0108885	1	ENSGALG00000015967
gene:ENSGALG00000040063	5	complement(54121201..54149274)	0.00343316	-1.49024	-2.80935	0.0614249	0.124626	1	ENSGALG00000040063
gene:ENSGALG00000045232	20	complement(6834330..6844857)	0.110352	-1.48963	-2.80818	0.00798485	0.0224468	1	ENSGALG00000045232
gene:ENSGALG00000048914	4	complement(29575832..29622114)	0.07492	-1.48922	-2.80737	5.84286e-09	5.60673e-08	0.000120988	ENSGALG00000048914
MYO7A	1	complement(194597369..194675601)	1.61124	-1.48896	-2.80686	2.00616e-19	5.53712e-18	4.15416e-15	ENSGALG00000031450
SPC25	7	18928191..18932697	2.33791	-1.4873	-2.80364	1.25545e-12	1.85859e-11	2.59966e-08	ENSGALG00000010900
gene:ENSGALG00000054376	4	49913778..49915830	0.0556248	-1.48642	-2.80192	0.0399062	0.0873525	1	ENSGALG00000054376
gga-mir-1647	28	2359895..2360001	1.20754	-1.4864	-2.80189	0.0377318	0.0834379	1	ENSGALG00000025382
KLHL23	7	complement(18586259..18590492)	0.0506958	-1.48639	-2.80186	0.035233	0.0789337	1	ENSGALG00000020737
HSD17B3	Z	complement(42126415..42151273)	0.169273	-1.48629	-2.80167	0.00333024	0.010516	1	ENSGALG00000045920
gene:ENSGALG00000050882	11	complement(296257..310205)	4.28851	-1.48455	-2.7983	8.47013e-08	6.80551e-07	0.00175391	ENSGALG00000050882
gene:ENSGALG00000024296	24	1457361..1463778	5.88319	-1.48443	-2.79807	7.27226e-13	1.10667e-11	1.50587e-08	ENSGALG00000024296
VAMP1	1	complement(77579970..77584568)	7.52932	-1.48429	-2.7978	1.24984e-18	3.22831e-17	2.58804e-14	ENSGALG00000049853
gene:ENSGALG00000048636	4	71831298..71856479	0.0281714	-1.48361	-2.79648	0.00231421	0.0076839	1	ENSGALG00000048636
GTF2IRD1	19	complement(2867022..2901742)	1.66563	-1.48339	-2.79605	2.20311e-11	2.8453e-10	4.56199e-07	ENSGALG00000001263
gene:ENSGALG00000054965	2	complement(43257191..43295773)	0.00293415	-1.48329	-2.79586	0.0466698	0.0994277	1	ENSGALG00000054965
gene:ENSGALG00000040681	1	73738390..73740231	0.0723874	-1.48286	-2.79502	0.046346	0.0988515	1	ENSGALG00000040681
gene:ENSGALG00000034399	33	7183295..7192128	19.4004	-1.48073	-2.79089	3.65377e-29	1.94448e-27	7.56586e-25	ENSGALG00000034399
gene:ENSGALG00000053393	4	54388941..54393962	0.0542813	-1.48065	-2.79075	0.00621558	0.018054	1	ENSGALG00000053393
RACGAP1	33	5826668..5834642	1.68754	-1.48029	-2.79006	3.40196e-11	4.31242e-10	7.04445e-07	ENSGALG00000033231
gene:ENSGALG00000030853	1	45996281..46037126	0.0722881	-1.47941	-2.78834	0.00824602	0.0230689	1	ENSGALG00000030853
gene:ENSGALG00000047361	21	1887592..1893539	0.0489209	-1.47881	-2.78719	0.0444368	0.0954167	1	ENSGALG00000047361
MICAL3	1	complement(61867663..61967208)	1.8873	-1.47567	-2.78113	1.74912e-12	2.56279e-11	3.6219e-08	ENSGALG00000013042
gene:ENSGALG00000054565	4	complement(12670555..12714331)	0.00269261	-1.47564	-2.78108	0.0604025	0.122875	1	ENSGALG00000054565
gene:ENSGALG00000049506	1	20732486..20737649	0.21684	-1.47537	-2.78055	4.15654e-05	0.000208446	0.860694	ENSGALG00000049506
HOXA6	2	complement(32626024..32628685)	0.939697	-1.47481	-2.77948	9.64786e-06	5.51306e-05	0.199778	ENSGALG00000028908
gene:ENSGALG00000050758	1	complement(171497990..171501651)	0.330056	-1.4732	-2.77637	0.000631218	0.00241432	1	ENSGALG00000050758
gene:ENSGALG00000052952	15	5481568..5490582	2.56552	-1.47309	-2.77616	7.73148e-11	9.43261e-10	1.60096e-06	ENSGALG00000052952
CEP68	3	10567493..10575980	1.09624	-1.47249	-2.77501	8.63401e-11	1.04923e-09	1.78784e-06	ENSGALG00000008787
gene:ENSGALG00000008784	8	complement(16953648..16965095)	0.48539	-1.4723	-2.77464	0.00164807	0.00569353	1	ENSGALG00000008784
gene:ENSGALG00000050993	13	complement(8486353..8516219)	0.0220471	-1.47228	-2.7746	0.00075294	0.00282677	1	ENSGALG00000050993
ACOT9	1	119754033..119774891	8.94331	-1.47216	-2.77437	3.9972e-10	4.45148e-09	8.27699e-06	ENSGALG00000016351
LRP2	7	18736749..18812213	0.0935002	-1.47174	-2.77357	0.000264815	0.00111034	1	ENSGALG00000010858
gene:ENSGALG00000051980	2	complement(26260949..26285776)	0.604178	-1.46994	-2.7701	2.86777e-06	1.80094e-05	0.059383	ENSGALG00000051980
gene:ENSGALG00000053528	5	complement(31992385..32021744)	0.00436256	-1.46864	-2.76761	0.0542946	0.112754	1	ENSGALG00000053528
gene:ENSGALG00000050107	9	complement(7547843..7556499)	0.0327138	-1.46827	-2.7669	0.0129643	0.0340275	1	ENSGALG00000050107
gene:ENSGALG00000050702	6	complement(33779848..33797142)	0.0157156	-1.46775	-2.7659	0.0129745	0.0340449	1	ENSGALG00000050702
gene:ENSGALG00000051527	17	2460716..2465648	0.0161019	-1.46768	-2.76578	0.0750254	0.146214	1	ENSGALG00000051527
gene:ENSGALG00000052709	6	complement(5256665..5307138)	0.00153566	-1.46757	-2.76555	0.0711731	0.140226	1	ENSGALG00000052709
gene:ENSGALG00000031302	2	complement(113900963..113915044)	0.00546363	-1.46753	-2.76547	0.074863	0.145974	1	ENSGALG00000031302
gene:ENSGALG00000052491	8	23054704..23062346	0.00999751	-1.46749	-2.76541	0.0729322	0.143053	1	ENSGALG00000052491
AMPD1	26	complement(3892490..3902220)	0.0373042	-1.46747	-2.76537	0.0742862	0.145125	1	ENSGALG00000002082
gene:ENSGALG00000051776	7	15338261..15357212	0.00423267	-1.46747	-2.76536	0.060168	0.122545	1	ENSGALG00000051776
gene:ENSGALG00000052861	5	complement(54009973..54011115)	0.0678554	-1.46743	-2.76528	0.0611635	0.124246	1	ENSGALG00000052861
gene:ENSGALG00000047161	3	55537658..55565317	0.00275545	-1.46739	-2.76522	0.0860782	0.163053	1	ENSGALG00000047161
gene:ENSGALG00000051696	6	complement(11429388..11432629)	5.6949	-1.46699	-2.76445	1.39971e-13	2.30423e-12	2.89837e-09	ENSGALG00000051696
CAPS2	1	complement(37820647..37853581)	1.22847	-1.46697	-2.7644	1.06259e-08	9.72769e-08	0.00022003	ENSGALG00000010208
gene:ENSGALG00000048047	2	complement(111529439..111557976)	0.0045957	-1.46661	-2.76372	0.0438129	0.0943397	1	ENSGALG00000048047
gene:ENSGALG00000042678	1	complement(75519330..75521806)	0.129164	-1.46599	-2.76253	0.00507644	0.0151467	1	ENSGALG00000042678
ANKEF1	3	complement(13866589..13879079)	0.0275847	-1.46578	-2.76213	0.173999	0.284562	1	ENSGALG00000008996
ATP6V1G3	8	2500571..2512425	0.0535506	-1.46547	-2.76153	0.112028	0.201171	1	ENSGALG00000002207
MAP2	7	2471804..2577364	0.128478	-1.46545	-2.76149	0.0020346	0.00684609	1	ENSGALG00000002789
CPE	4	23889262..23935926	11.0979	-1.46538	-2.76136	9.65889e-25	3.86356e-23	2.00007e-20	ENSGALG00000027788
GALNT7	4	43216401..43284221	7.2112	-1.4642	-2.75911	2.42707e-24	9.44315e-23	5.02574e-20	ENSGALG00000010744
RBM43	7	complement(35095688..35100528)	3.73385	-1.46273	-2.75629	2.2996e-19	6.27897e-18	4.76178e-15	ENSGALG00000051954
gene:ENSGALG00000052079	7	complement(3580506..3594632)	0.0223852	-1.46197	-2.75485	0.00329813	0.0104288	1	ENSGALG00000052079
FBLN1	1	70452867..70534884	26.4291	-1.46136	-2.75368	1.78204e-25	7.50078e-24	3.69008e-21	ENSGALG00000014233
gene:ENSGALG00000051082	3	complement(64898746..64898951)	14.2205	-1.45936	-2.74986	5.01831e-07	3.57019e-06	0.0103914	ENSGALG00000051082
gene:ENSGALG00000050381	4	complement(11491890..11502156)	0.0519682	-1.45907	-2.74931	0.000764824	0.00286906	1	ENSGALG00000050381
P2RY1	9	complement(23519306..23520980)	12.365	-1.45842	-2.74807	5.48366e-20	1.57453e-18	1.1355e-15	ENSGALG00000010357
gene:ENSGALG00000045185	5	1160612..1170940	1.16244	-1.45832	-2.74788	4.32486e-07	3.11429e-06	0.00895548	ENSGALG00000045185
gene:ENSGALG00000054998	4	complement(60065472..60068429)	0.550043	-1.45821	-2.74767	4.55647e-05	0.00022631	0.943508	ENSGALG00000054998
CRTC1	28	complement(3909947..3943089)	6.63477	-1.45721	-2.74577	5.27647e-21	1.6479e-19	1.0926e-16	ENSGALG00000003304
gene:ENSGALG00000051613	2	29866021..29944514	0.00229073	-1.45682	-2.74503	0.0121591	0.0322385	1	ENSGALG00000051613
gene:ENSGALG00000029462	4	complement(11545349..11576801)	0.138714	-1.45675	-2.74489	0.0139719	0.0362968	1	ENSGALG00000029462
gene:ENSGALG00000053660	3	complement(79860227..79908681)	0.00403232	-1.45667	-2.74475	0.013611	0.0354987	1	ENSGALG00000053660
gene:ENSGALG00000054732	5	complement(111775..113488)	0.0436245	-1.45598	-2.74343	0.133125	0.23098	1	ENSGALG00000054732
DLG5	6	14052274..14146920	3.03129	-1.45517	-2.7419	1.15569e-25	4.93167e-24	2.3931e-21	ENSGALG00000043018
HDAC10	1	complement(20492465..20502957)	10.8421	-1.45511	-2.74177	7.34296e-13	1.11652e-11	1.52051e-08	ENSGALG00000041251
gene:ENSGALG00000047735	19	6753708..6765955	0.241673	-1.45475	-2.7411	1.57438e-08	1.40721e-07	0.000326006	ENSGALG00000047735
gene:ENSGALG00000053693	3	complement(24720291..24727015)	0.0903307	-1.45429	-2.74021	0.00124791	0.00444364	1	ENSGALG00000053693
BCL6	9	14938213..14954449	7.14333	-1.45367	-2.73904	1.36473e-24	5.38909e-23	2.82595e-20	ENSGALG00000007357
FAM155B	4	1105128..1120637	0.222862	-1.45268	-2.73715	0.00501312	0.0149747	1	ENSGALG00000041437
CAPN14	3	8356314..8379148	0.0248699	-1.45236	-2.73655	0.12424	0.218425	1	ENSGALG00000009069
CEP135	4	complement(64924871..64954289)	0.284536	-1.45205	-2.73596	4.90578e-06	2.95656e-05	0.101584	ENSGALG00000013776
gene:ENSGALG00000005613	6	complement(17640007..17642288)	0.997212	-1.45147	-2.73487	0.00313325	0.00997557	1	ENSGALG00000005613
gene:ENSGALG00000010943	7	19595814..19652432	0.0149853	-1.45036	-2.73276	0.113942	0.203924	1	ENSGALG00000010943
LAG3	1	77862795..77868711	0.0266563	-1.45031	-2.73266	0.105771	0.191953	1	ENSGALG00000044449
[truncated: 21,614 more rows]

## Sheet: FED vs. E18
Name	Chromosome	Region	Max group mean	Log₂ fold change	Fold change	P-value	FDR p-value	Bonferroni	ENSEMBL
gene:ENSGALG00000048975	9	complement(18865102..18873528)	4.05151	-11.0995	-2194.19	3.07258e-32	3.09428e-30	6.38665e-28	ENSGALG00000048975
ITGBL1	1	complement(144799552..144931151)	38.6646	-9.8171	-902.074	8.41201e-87	5.02821e-84	1.74852e-82	ENSGALG00000016867
UNC93A	3	42501436..42522334	71.1359	-8.93441	-489.245	1.24936e-152	1.65361e-149	2.59691e-148	ENSGALG00000011341
gene:ENSGALG00000051842	20	11456983..11466093	0.0910293	-7.75747	-216.387	2.20533e-05	0.000118552	0.4584	ENSGALG00000051842
PPP1R3A	1	26502865..26529724	0.197126	-7.75218	-215.594	2.40188e-05	0.000128041	0.499256	ENSGALG00000009435
gene:ENSGALG00000050650	22	complement(4194409..4207430)	0.0562593	-7.57355	-190.487	4.49268e-05	0.000224695	0.933849	ENSGALG00000050650
gene:ENSGALG00000053409	4	complement(877036..903333)	0.0219356	-7.25066	-152.288	8.93611e-05	0.000418147	1	ENSGALG00000053409
gene:ENSGALG00000049275	1	182654000..182665430	0.0434697	-7.03125	-130.803	0.000218739	0.000934138	1	ENSGALG00000049275
gene:ENSGALG00000027645	7	complement(25477633..25486533)	28.3194	-6.91499	-120.676	2.46491e-126	2.53749e-123	5.12356e-122	ENSGALG00000027645
CXCL14	13	16035275..16042796	0.282035	-6.91217	-120.44	0.00026951	0.00113012	1	ENSGALG00000006346
SLC15A2	7	26391057..26427532	6.69301	-6.89106	-118.691	2.07328e-51	4.74296e-49	4.30953e-47	ENSGALG00000011671
CACNG3	14	7139995..7157615	0.204472	-6.66869	-101.736	0.000878047	0.00323335	1	ENSGALG00000038087
gene:ENSGALG00000053850	4	complement(28206402..28211235)	0.0789	-6.63784	-99.584	0.000581937	0.00224839	1	ENSGALG00000053850
gene:ENSGALG00000014965	3	64024537..64031213	1.64361	-6.63371	-99.2995	1.29596e-18	4.58284e-17	2.69378e-14	ENSGALG00000014965
gene:ENSGALG00000055139	1	25639133..25645940	0.139915	-6.61806	-98.228	2.34389e-08	2.21142e-07	0.000487201	ENSGALG00000055139
GRIA4	1	complement(182497747..182719908)	3.84716	-6.58347	-95.9006	1.6635e-21	7.33922e-20	3.45776e-17	ENSGALG00000038995
BTBD17	18	complement(9120847..9124152)	1.31756	-6.57579	-95.3917	4.37934e-17	1.30256e-15	9.1029e-13	ENSGALG00000023359
gene:ENSGALG00000052870	7	28970692..29126181	0.0116461	-6.38096	-83.3416	2.60021e-13	5.10401e-12	5.40479e-09	ENSGALG00000052870
HIF3A	32	complement(562790..573855)	18.4053	-6.33224	-80.5737	1.05169e-213	2.78397e-210	2.18604e-209	ENSGALG00000052546
gene:ENSGALG00000050387	2	complement(40677931..40722683)	0.0386255	-6.31189	-79.4453	1.22012e-12	2.16145e-11	2.53613e-08	ENSGALG00000050387
gene:ENSGALG00000052663	9	20974867..21024812	0.0930587	-6.19553	-73.2892	3.25956e-21	1.39491e-19	6.77532e-17	ENSGALG00000052663
gene:ENSGALG00000053198	1	85747773..85925868	1.21381	-6.18788	-72.9015	2.28079e-10	2.92681e-09	4.74084e-06	ENSGALG00000053198
gene:ENSGALG00000047401	4	complement(28178874..28205704)	0.0266957	-6.17786	-72.3969	2.32185e-06	1.51367e-05	0.0482621	ENSGALG00000047401
gene:ENSGALG00000019484	2	complement(106812257..106856788)	2.5178	-6.17745	-72.3767	1.5103e-22	7.34539e-21	3.13932e-18	ENSGALG00000019484
SLC5A5	28	3433225..3437733	0.104466	-6.14574	-70.8029	0.00105711	0.00381391	1	ENSGALG00000041932
gene:ENSGALG00000047341	2	41502573..41507421	0.106812	-6.03331	-65.4951	0.00187533	0.00632505	1	ENSGALG00000047341
CDHR1	6	complement(3766876..3800358)	0.338944	-6.02949	-65.3216	2.21143e-08	2.09391e-07	0.000459669	ENSGALG00000002314
gene:ENSGALG00000036226	1	119902097..119930627	0.0480615	-5.9855	-63.36	2.6589e-11	3.90099e-10	5.5268e-07	ENSGALG00000036226
gene:ENSGALG00000053117	3	78428297..78438136	0.206653	-5.93133	-61.0252	1.51618e-15	3.83809e-14	3.15153e-11	ENSGALG00000053117
gene:ENSGALG00000048284	Z	complement(80968511..81008123)	0.00576756	-5.92003	-60.5488	0.00168401	0.00575838	1	ENSGALG00000048284
gene:ENSGALG00000052385	32	complement(559718..562063)	7.32686	-5.90867	-60.074	3.97911e-81	2.04814e-78	8.27099e-77	ENSGALG00000052385
gene:ENSGALG00000029931	1	168842803..168850072	0.0302645	-5.87897	-58.85	0.00177991	0.00605279	1	ENSGALG00000029931
gene:ENSGALG00000048893	1	194058234..194070589	0.0449527	-5.83606	-57.1252	8.49239e-06	4.98619e-05	0.176523	ENSGALG00000048893
MOGAT1	9	8181677..8204484	180.671	-5.82553	-56.7098	6.1294e-221	2.83945e-217	1.27406e-216	ENSGALG00000005217
C2CD4C	28	complement(2730221..2731462)	0.708061	-5.82139	-56.5476	1.27256e-08	1.24831e-07	0.000264514	ENSGALG00000001273
GHSR	9	19459647..19464117	1.15337	-5.8203	-56.5049	2.92316e-13	5.70169e-12	6.07607e-09	ENSGALG00000027947
GPR142	18	9127667..9129209	5.68181	-5.79279	-55.4373	1.91267e-32	1.9581e-30	3.97567e-28	ENSGALG00000022536
ATP8B1	Z	334119..365812	0.349476	-5.76632	-54.4298	2.83602e-13	5.53756e-12	5.89496e-09	ENSGALG00000030834
gene:ENSGALG00000049666	6	complement(5611972..5776550)	0.0767971	-5.76236	-54.2806	9.07719e-46	1.66535e-43	1.88679e-41	ENSGALG00000049666
EYA4	3	complement(56480470..56633286)	0.0527784	-5.75388	-53.9623	0.00325621	0.0102362	1	ENSGALG00000031656
NLGN1	9	complement(18880997..19157283)	0.680747	-5.72218	-52.7894	2.9897e-13	5.82536e-12	6.21439e-09	ENSGALG00000040938
TLX1	6	complement(23992226..23998712)	3.8318	-5.67848	-51.2147	6.8415e-41	1.04771e-38	1.42207e-36	ENSGALG00000007831
gene:ENSGALG00000047470	5	49983536..49991588	0.0214548	-5.53496	-46.365	0.00263505	0.0084932	1	ENSGALG00000047470
gene:ENSGALG00000047529	1	44274859..44309536	0.0204431	-5.52361	-46.0017	1.22098e-07	1.01822e-06	0.00253793	ENSGALG00000047529
PROKR1	3	complement(11998079..12006782)	0.0793968	-5.49005	-44.9439	0.00320509	0.0100987	1	ENSGALG00000008741
gene:ENSGALG00000053039	1	complement(189756527..189768663)	0.0136541	-5.48274	-44.7167	0.00354274	0.011034	1	ENSGALG00000053039
gene:ENSGALG00000051332	3	78321212..78328027	0.828531	-5.46472	-44.1615	1.64176e-40	2.43374e-38	3.41255e-36	ENSGALG00000051332
gene:ENSGALG00000051323	1	194212595..194240335	0.517003	-5.4581	-43.9595	2.42306e-17	7.40913e-16	5.03658e-13	ENSGALG00000051323
gene:ENSGALG00000053929	9	7572615..7587785	0.201854	-5.45779	-43.9499	1.59677e-14	3.60681e-13	3.31905e-10	ENSGALG00000053929
gene:ENSGALG00000048745	2	complement(106110134..106112117)	0.988494	-5.44253	-43.4874	2.26085e-18	7.70103e-17	4.69941e-14	ENSGALG00000048745
gene:ENSGALG00000053901	1	complement(90666063..90702770)	0.00432055	-5.42149	-42.858	0.00369892	0.0114636	1	ENSGALG00000053901
gene:ENSGALG00000051679	23	3600322..3607978	0.0514518	-5.35312	-40.8743	1.29019e-05	7.26223e-05	0.268179	ENSGALG00000051679
gene:ENSGALG00000054089	22	1989245..2081305	0.00163935	-5.32481	-40.0799	0.00464992	0.0139694	1	ENSGALG00000054089
gene:ENSGALG00000053987	2	complement(124482268..124500607)	0.173671	-5.30371	-39.498	5.36156e-25	3.14398e-23	1.11445e-20	ENSGALG00000053987
gene:ENSGALG00000054866	1	168819655..168837240	0.137937	-5.29403	-39.2338	2.65314e-18	8.98769e-17	5.51482e-14	ENSGALG00000054866
gene:ENSGALG00000050102	23	90792..91793	0.604993	-5.27132	-38.6211	4.49221e-05	0.000224695	0.933751	ENSGALG00000050102
gene:ENSGALG00000053658	2	108475567..108484328	2.4714	-5.23449	-37.6477	1.04863e-64	3.59835e-62	2.17968e-60	ENSGALG00000053658
FABP2	4	54716739..54719703	3.68533	-5.18175	-36.2962	1.78135e-12	3.07628e-11	3.70272e-08	ENSGALG00000011986
gene:ENSGALG00000047878	27	complement(4020588..4026798)	2.51333	-5.1175	-34.7154	3.47353e-23	1.79288e-21	7.22008e-19	ENSGALG00000047878
gene:ENSGALG00000047295	2	complement(21289162..21293647)	0.0285641	-5.10968	-34.5276	0.00846434	0.0234096	1	ENSGALG00000047295
gene:ENSGALG00000048137	2	60134235..60138923	0.158752	-5.10846	-34.4985	5.40277e-07	4.00774e-06	0.0112302	ENSGALG00000048137
gene:ENSGALG00000047279	3	complement(12886917..12889275)	0.140223	-5.08626	-33.9717	3.94392e-05	0.000199674	0.819783	ENSGALG00000047279
gene:ENSGALG00000047663	2	41515331..41521079	0.0594077	-5.08117	-33.8521	0.0088794	0.0243904	1	ENSGALG00000047663
SLITRK1	1	152610983..152613061	0.0596128	-5.07353	-33.6733	0.00657455	0.0188586	1	ENSGALG00000016905
gene:ENSGALG00000049888	4	21074864..21125074	0.175973	-5.06275	-33.4226	9.36206e-53	2.34431e-50	1.946e-48	ENSGALG00000049888
gene:ENSGALG00000054344	9	23642193..23643498	8.02657	-5.04047	-32.9105	9.69345e-41	1.46032e-38	2.01488e-36	ENSGALG00000054344
gene:ENSGALG00000054204	1	complement(152259670..152336254)	0.529563	-5.03926	-32.8828	1.19004e-55	3.24286e-53	2.47362e-51	ENSGALG00000054204
ASCL1	1	complement(55066348..55068233)	23.2407	-5.03488	-32.7832	4.18782e-79	2.0973e-76	8.70479e-75	ENSGALG00000037082
gene:ENSGALG00000047722	4	47171447..47179982	0.14792	-5.01828	-32.408	3.70978e-12	6.15417e-11	7.71114e-08	ENSGALG00000047722
SUSD2	15	complement(8114798..8130894)	0.0350132	-5.01458	-32.325	0.00664911	0.0190481	1	ENSGALG00000005824
COL22A1	2	complement(144555101..144755284)	0.0245535	-5.00969	-32.2157	0.0073241	0.0206929	1	ENSGALG00000038022
gene:ENSGALG00000051077	17	2765733..2772347	0.181443	-4.98741	-31.7219	3.45238e-05	0.000177603	0.717611	ENSGALG00000051077
gene:ENSGALG00000050756	6	20836334..20837848	0.220159	-4.98583	-31.6872	0.0102444	0.0274955	1	ENSGALG00000050756
gene:ENSGALG00000052309	1	79201672..79239331	0.003013	-4.96468	-31.2261	0.0104944	0.0280796	1	ENSGALG00000052309
ALKAL2	3	complement(91939182..91952584)	13.3392	-4.95705	-31.0614	9.99107e-92	6.38395e-89	2.07674e-87	ENSGALG00000016364
gene:ENSGALG00000035854	2	41532339..41538738	0.19443	-4.91082	-30.0819	1.43823e-05	8.04001e-05	0.29895	ENSGALG00000035854
gene:ENSGALG00000047759	8	complement(1085113..1107488)	0.0363051	-4.8898	-29.6467	5.48666e-10	6.64495e-09	1.14046e-05	ENSGALG00000047759
gene:ENSGALG00000052553	6	complement(12742135..12743460)	0.224996	-4.87061	-29.255	0.00973442	0.0263712	1	ENSGALG00000052553
gene:ENSGALG00000048196	2	5902024..5920128	0.120534	-4.8699	-29.2405	1.71838e-19	6.57883e-18	3.57182e-15	ENSGALG00000048196
gene:ENSGALG00000039479	1	53270492..53286236	0.0617504	-4.86821	-29.2064	0.00843106	0.0233349	1	ENSGALG00000039479
gene:ENSGALG00000054595	3	12913108..12918445	0.0202247	-4.8556	-28.9522	0.0131369	0.0341604	1	ENSGALG00000054595
TRPC7	13	15696791..15759768	0.197607	-4.8183	-28.2133	5.96375e-10	7.1712e-09	1.23962e-05	ENSGALG00000006297
CALB1	2	complement(124313161..124331362)	0.194246	-4.81581	-28.1645	2.08674e-07	1.67319e-06	0.00433751	ENSGALG00000032282
gene:ENSGALG00000047306	22	complement(4305813..4322356)	0.00624982	-4.79382	-27.7385	0.0106562	0.0284318	1	ENSGALG00000047306
gene:ENSGALG00000046946	4	47180077..47192926	0.133694	-4.78913	-27.6485	5.35957e-14	1.13113e-12	1.11404e-09	ENSGALG00000046946
gene:ENSGALG00000046906	3	complement(46514066..46521284)	0.0141881	-4.77872	-27.4498	0.0207167	0.0503913	1	ENSGALG00000046906
gene:ENSGALG00000007110	4	complement(9283691..9296473)	8.23787	-4.77692	-27.4154	9.74022e-47	1.89986e-44	2.0246e-42	ENSGALG00000007110
gene:ENSGALG00000048550	1	168871294..168890781	0.213608	-4.77327	-27.3463	2.34522e-19	8.8148e-18	4.87478e-15	ENSGALG00000048550
gene:ENSGALG00000052359	17	complement(4041954..4112329)	0.0132854	-4.76153	-27.1247	4.0588e-08	3.70126e-07	0.000843663	ENSGALG00000052359
gene:ENSGALG00000048943	8	complement(1004110..1013203)	0.0106628	-4.76096	-27.114	0.0119426	0.0314564	1	ENSGALG00000048943
NRN1L	11	945073..946856	4.27863	-4.75884	-27.074	2.56545e-12	4.34532e-11	5.33255e-08	ENSGALG00000050750
gene:ENSGALG00000050011	17	complement(8277780..8281390)	0.0279372	-4.75165	-26.9395	0.0132104	0.0343033	1	ENSGALG00000050011
gene:ENSGALG00000047786	1	144896930..144916692	0.0615513	-4.74782	-26.8681	9.86377e-14	2.01517e-12	2.05028e-09	ENSGALG00000047786
gene:ENSGALG00000052685	8	complement(941877..981699)	0.0143154	-4.74451	-26.8064	1.91252e-08	1.82393e-07	0.000397535	ENSGALG00000052685
gene:ENSGALG00000051720	8	complement(516467..529352)	0.0931839	-4.73373	-26.607	1.0233e-13	2.0883e-12	2.12703e-09	ENSGALG00000051720
SNORD14_3	24	3107149..3107245	1.01297	-4.72802	-26.5019	0.0126022	0.0329549	1	ENSGALG00000054381
gene:ENSGALG00000052367	8	complement(1056572..1080630)	0.0168008	-4.71175	-26.2046	1.71516e-06	1.15319e-05	0.0356513	ENSGALG00000052367
gene:ENSGALG00000046796	9	2217363..2236815	0.15333	-4.70576	-26.0961	1.42274e-15	3.62134e-14	2.95731e-11	ENSGALG00000046796
SH3RF2	13	18478205..18497381	0.0349974	-4.70457	-26.0745	0.0122288	0.0321328	1	ENSGALG00000043904
gene:ENSGALG00000051224	9	7424428..7437313	0.00746302	-4.69843	-25.9638	0.0146916	0.0376015	1	ENSGALG00000051224
gene:ENSGALG00000048764	12	complement(1573940..1583540)	0.089938	-4.69639	-25.9272	2.92441e-09	3.16712e-08	6.07869e-05	ENSGALG00000048764
gene:ENSGALG00000047853	9	complement(7558287..7750116)	0.0370495	-4.6442	-25.006	6.17518e-29	4.97505e-27	1.28357e-24	ENSGALG00000047853
gene:ENSGALG00000054601	8	complement(474054..507786)	0.151476	-4.64254	-24.9772	7.12135e-38	9.63202e-36	1.48024e-33	ENSGALG00000054601
gene:ENSGALG00000050926	14	complement(1471752..1473812)	1.69248	-4.64165	-24.9617	4.17555e-27	2.93079e-25	8.6793e-23	ENSGALG00000050926
gene:ENSGALG00000051176	2	complement(82993425..83012215)	0.0125139	-4.63787	-24.8964	0.000137538	0.000617989	1	ENSGALG00000051176
gene:ENSGALG00000047625	Z	9589180..9602788	0.039182	-4.62203	-24.6246	6.11501e-08	5.40349e-07	0.00127107	ENSGALG00000047625
gene:ENSGALG00000008599	5	24874554..24881577	0.688366	-4.61078	-24.4334	1.57852e-08	1.52264e-07	0.00032811	ENSGALG00000008599
gene:ENSGALG00000054239	20	complement(11432334..11435959)	0.0648922	-4.60737	-24.3756	0.000114178	0.000523434	1	ENSGALG00000054239
gene:ENSGALG00000047742	3	complement(62367298..62376423)	0.00948047	-4.60509	-24.3372	0.014237	0.0365949	1	ENSGALG00000047742
gene:ENSGALG00000041475	11	complement(32332..265781)	0.100638	-4.53427	-23.1714	0.000209976	0.000900868	1	ENSGALG00000041475
gene:ENSGALG00000048693	1	complement(182726403..182744240)	0.0200936	-4.53209	-23.1364	2.74827e-05	0.000144798	0.571255	ENSGALG00000048693
gene:ENSGALG00000038613	1	complement(168890631..168903728)	0.0484063	-4.52944	-23.0939	3.44342e-07	2.64429e-06	0.0071575	ENSGALG00000038613
gene:ENSGALG00000052377	13	complement(4687645..4692740)	0.0157841	-4.52152	-22.9674	0.0153781	0.0390351	1	ENSGALG00000052377
gene:ENSGALG00000048004	4	complement(87037880..87049689)	0.030141	-4.51692	-22.8944	7.78452e-06	4.60119e-05	0.161809	ENSGALG00000048004
gene:ENSGALG00000054962	14	1447505..1462515	0.643324	-4.5157	-22.875	4.29956e-52	1.03469e-49	8.93707e-48	ENSGALG00000054962
gene:ENSGALG00000051964	23	complement(5831399..5834748)	0.595688	-4.51007	-22.7859	1.00953e-11	1.58935e-10	2.09842e-07	ENSGALG00000051964
gene:ENSGALG00000044293	9	23634895..23640384	3.88624	-4.5094	-22.7753	2.90739e-33	3.06102e-31	6.0433e-29	ENSGALG00000044293
SLC13A3	20	complement(5549899..5573824)	83.5238	-4.49094	-22.4857	5.26642e-102	3.48524e-99	1.09468e-97	ENSGALG00000054473
gene:ENSGALG00000050290	6	complement(30040688..30047048)	0.0129067	-4.47142	-22.1836	0.0210519	0.051106	1	ENSGALG00000050290
MDFI	26	4904800..4905285	3.39882	-4.45651	-21.9555	4.15355e-16	1.12031e-14	8.63357e-12	ENSGALG00000030377
gene:ENSGALG00000054807	20	3393371..3402727	0.105241	-4.45524	-21.9362	1.01512e-10	1.37905e-09	2.11003e-06	ENSGALG00000054807
PHYHIPL	6	complement(1366037..1398417)	0.121936	-4.4544	-21.9234	1.21598e-05	6.89475e-05	0.252753	ENSGALG00000029863
gene:ENSGALG00000046918	1	complement(147196195..147221721)	1.46572	-4.4361	-21.6471	2.64792e-16	7.27981e-15	5.50396e-12	ENSGALG00000046918
gene:ENSGALG00000052709	6	complement(5256665..5307138)	0.00153566	-4.4202	-21.4099	0.0172157	0.0430682	1	ENSGALG00000052709
MORN3	15	complement(5889130..5896824)	2.06941	-4.41597	-21.3472	2.5519e-26	1.65338e-24	5.30438e-22	ENSGALG00000004247
gene:ENSGALG00000030128	2	complement(141356443..141375407)	0.103003	-4.41454	-21.326	0.000974449	0.00354761	1	ENSGALG00000030128
gene:ENSGALG00000052175	4	complement(90706647..90715200)	0.0516109	-4.39547	-21.046	2.71029e-06	1.74502e-05	0.0563362	ENSGALG00000052175
gene:ENSGALG00000049817	3	78138450..78142047	0.0892411	-4.37878	-20.8039	1.89465e-05	0.000103167	0.393822	ENSGALG00000049817
gene:ENSGALG00000052555	8	complement(542826..623040)	0.00399122	-4.35889	-20.519	7.57487e-06	4.48298e-05	0.157451	ENSGALG00000052555
gene:ENSGALG00000051825	1	97171785..97194727	0.151682	-4.34709	-20.3519	8.22936e-07	5.85824e-06	0.0171055	ENSGALG00000051825
gene:ENSGALG00000048171	Z	8416911..8465130	0.0015456	-4.33615	-20.1981	0.0257037	0.0601528	1	ENSGALG00000048171
LRRC39	8	12320048..12330981	1.84183	-4.32577	-20.0533	1.76499e-22	8.47285e-21	3.6687e-18	ENSGALG00000005284
gene:ENSGALG00000034684	3	33132810..33141334	0.00837916	-4.31106	-19.8499	0.019103	0.046978	1	ENSGALG00000034684
gene:ENSGALG00000047160	27	complement(6771140..6774592)	0.157423	-4.30836	-19.8128	4.9606e-07	3.70197e-06	0.0103111	ENSGALG00000047160
gene:ENSGALG00000051728	5	49039335..49058044	0.0160647	-4.30126	-19.7155	2.39427e-05	0.000127723	0.497673	ENSGALG00000051728
gene:ENSGALG00000053316	Z	complement(76949346..77087569)	0.00221386	-4.30034	-19.7029	2.09816e-05	0.000113317	0.436124	ENSGALG00000053316
gene:ENSGALG00000051248	5	4451064..4452107	0.84421	-4.29756	-19.665	5.09206e-12	8.27683e-11	1.05844e-07	ENSGALG00000051248
gene:ENSGALG00000053422	17	8283209..8317208	0.383401	-4.29576	-19.6405	3.9095e-22	1.84333e-20	8.12628e-18	ENSGALG00000053422
gene:ENSGALG00000049254	11	complement(1062451..1063994)	75.961	-4.29563	-19.6388	3.80531e-12	6.29013e-11	7.90971e-08	ENSGALG00000049254
gene:ENSGALG00000048061	3	91952647..91959710	0.141124	-4.27596	-19.3728	1.6004e-12	2.78454e-11	3.32659e-08	ENSGALG00000048061
gene:ENSGALG00000053927	2	complement(125797234..125806775)	0.030712	-4.26684	-19.2508	5.12832e-05	0.000252868	1	ENSGALG00000053927
gene:ENSGALG00000048308	3	97620103..97633083	0.00520305	-4.26253	-19.1933	0.0323535	0.0725859	1	ENSGALG00000048308
C2H8ORF22	2	108494837..108497336	767.826	-4.24991	-19.0261	2.1252e-58	6.25078e-56	4.41744e-54	ENSGALG00000039536
gene:ENSGALG00000049004	4	complement(84979267..84980880)	0.0423248	-4.21261	-18.5406	0.0270515	0.0626502	1	ENSGALG00000049004
CPA6	2	complement(115482232..115569184)	0.284873	-4.21117	-18.522	2.82409e-09	3.06025e-08	5.87015e-05	ENSGALG00000041918
gene:ENSGALG00000036447	1	75760373..75776389	0.151979	-4.21115	-18.5218	1.19847e-06	8.28954e-06	0.0249114	ENSGALG00000036447
CALN1	19	1102760..1225316	0.570342	-4.19838	-18.3586	5.34349e-08	4.78795e-07	0.0011107	ENSGALG00000001122
gene:ENSGALG00000055134	4	complement(56435709..56442574)	0.009712	-4.19305	-18.2909	0.0252235	0.0591785	1	ENSGALG00000055134
gene:ENSGALG00000053034	1	complement(68767353..68817515)	0.00127646	-4.19294	-18.2894	0.0245241	0.0577937	1	ENSGALG00000053034
SLC6A11	12	4459523..4542964	0.0601452	-4.19043	-18.2577	0.000527927	0.00206774	1	ENSGALG00000004879
gene:ENSGALG00000034580	5	complement(57615599..57617453)	0.0344734	-4.18941	-18.2448	0.0259059	0.0605112	1	ENSGALG00000034580
gene:ENSGALG00000036551	19	7761737..7767886	0.167954	-4.17716	-18.0906	3.34529e-11	4.84661e-10	6.95351e-07	ENSGALG00000036551
gene:ENSGALG00000053009	8	complement(1016072..1030837)	0.0332118	-4.16905	-17.9891	1.45601e-07	1.20339e-06	0.00302647	ENSGALG00000053009
gene:ENSGALG00000031795	1	complement(113996679..114004370)	0.320674	-4.16424	-17.9292	9.52157e-18	3.03153e-16	1.97915e-13	ENSGALG00000031795
gene:ENSGALG00000054328	2	complement(4493597..4499235)	0.0114447	-4.1503	-17.7568	0.0444584	0.0946587	1	ENSGALG00000054328
gene:ENSGALG00000054771	2	complement(128928454..128936214)	0.00797384	-4.14922	-17.7435	0.0339404	0.0755818	1	ENSGALG00000054771
gene:ENSGALG00000053715	13	complement(10202996..10208358)	0.0518923	-4.14351	-17.6735	0.000225975	0.000961938	1	ENSGALG00000053715
AMY2A	8	complement(440100..444521)	2.02086	-4.14095	-17.6421	7.3224e-27	4.95413e-25	1.52203e-22	ENSGALG00000038740
gene:ENSGALG00000052582	4	complement(86990450..87018750)	0.0393904	-4.13788	-17.6046	3.33302e-11	4.83262e-10	6.92802e-07	ENSGALG00000052582
gene:ENSGALG00000051468	5	complement(12426500..12483530)	0.05205	-4.12932	-17.5005	3.22454e-24	1.79432e-22	6.70254e-20	ENSGALG00000051468
gene:ENSGALG00000053393	4	54388941..54393962	0.0542813	-4.12629	-17.4637	2.67837e-05	0.000141558	0.556725	ENSGALG00000053393
gene:ENSGALG00000050424	2	90288346..90339474	0.0131599	-4.12056	-17.3945	7.43001e-07	5.3613e-06	0.015444	ENSGALG00000050424
gene:ENSGALG00000051687	10	complement(931860..975203)	0.00143057	-4.07909	-16.9017	0.0331225	0.074054	1	ENSGALG00000051687
gene:ENSGALG00000048352	3	complement(65586728..65628635)	0.0132791	-4.07652	-16.8716	7.75004e-07	5.55975e-06	0.0161092	ENSGALG00000048352
DUSP28	9	complement(2860218..2863677)	0.0325787	-4.07132	-16.8109	0.0405626	0.0878579	1	ENSGALG00000000399
gene:ENSGALG00000048386	20	12120521..12137345	0.0270128	-4.06449	-16.7315	3.99397e-06	2.49102e-05	0.0830186	ENSGALG00000048386
gene:ENSGALG00000051855	1	111443592..111447711	0.281898	-4.0606	-16.6863	7.88443e-12	1.24977e-10	1.63886e-07	ENSGALG00000051855
TDRD15	3	102274603..102281938	1.10057	-4.04588	-16.517	6.99409e-30	5.97237e-28	1.45379e-25	ENSGALG00000016492
gene:ENSGALG00000052635	8	complement(11753979..11755589)	2.01554	-4.0423	-16.476	5.17336e-20	2.05713e-18	1.07533e-15	ENSGALG00000052635
gene:ENSGALG00000051140	4	14530005..14616390	0.0195065	-4.00881	-16.098	4.55958e-13	8.63895e-12	9.47753e-09	ENSGALG00000051140
gene:ENSGALG00000054694	20	3335135..3349384	1.47915	-3.98099	-15.7905	1.54652e-19	5.93313e-18	3.2146e-15	ENSGALG00000054694
gene:ENSGALG00000050843	5	complement(49217435..49263395)	0.365401	-3.9782	-15.76	1.62574e-21	7.18972e-20	3.37926e-17	ENSGALG00000050843
gene:ENSGALG00000047986	4	complement(55703775..55781683)	0.00435406	-3.97653	-15.7418	4.64145e-06	2.84977e-05	0.0964771	ENSGALG00000047986
gene:ENSGALG00000046772	13	complement(794514..800992)	0.0239145	-3.96291	-15.5939	0.0435582	0.0930414	1	ENSGALG00000046772
RFLNA	15	complement(5036041..5046876)	0.952895	-3.95895	-15.5511	1.46102e-07	1.20699e-06	0.00303688	ENSGALG00000003137
gene:ENSGALG00000048277	3	11001322..11003823	0.0222152	-3.948	-15.4336	0.0418416	0.0901437	1	ENSGALG00000048277
gene:ENSGALG00000050601	22	complement(2011515..2055748)	0.0115822	-3.94399	-15.3907	1.86176e-07	1.50451e-06	0.00386986	ENSGALG00000050601
SEZ6L	15	7396827..7423399	0.013895	-3.93899	-15.3374	0.0393605	0.0856548	1	ENSGALG00000032415
gene:ENSGALG00000035784	10	15133533..15135306	0.0317928	-3.93598	-15.3055	0.0387001	0.0845055	1	ENSGALG00000035784
gene:ENSGALG00000051165	12	complement(14350017..14357058)	0.0838245	-3.93524	-15.2977	6.06915e-08	5.37065e-07	0.00126153	ENSGALG00000051165
LRRN3	1	complement(27616564..27618690)	0.111893	-3.92435	-15.1827	0.000194666	0.000842203	1	ENSGALG00000009488
gene:ENSGALG00000047926	1	30691944..30702473	0.00531382	-3.92333	-15.1719	0.0368028	0.0810309	1	ENSGALG00000047926
gene:ENSGALG00000051834	2	61061678..61063656	0.0282231	-3.92332	-15.1718	0.0367533	0.0809604	1	ENSGALG00000051834
gene:ENSGALG00000049021	25	complement(3301785..3303773)	0.0278778	-3.92329	-15.1715	0.0374001	0.0821119	1	ENSGALG00000049021
gene:ENSGALG00000054242	4	52364823..52374750	0.00552753	-3.92327	-15.1713	0.0372566	0.081884	1	ENSGALG00000054242
gene:ENSGALG00000047309	4	complement(55880631..55886447)	0.00925765	-3.92324	-15.171	0.0340427	0.0757822	1	ENSGALG00000047309
GABRR1	3	75770652..75790286	0.0392833	-3.92215	-15.1595	0.0380948	0.0833905	1	ENSGALG00000015778
gene:ENSGALG00000029939	13	1719770..1740082	0.0293282	-3.91339	-15.0677	8.56195e-09	8.64594e-08	0.000177969	ENSGALG00000029939
MEP1B	2	106363753..106388946	1.79529	-3.91127	-15.0456	7.52168e-29	6.00762e-27	1.56346e-24	ENSGALG00000044606
SNORD79	8	7796377..7796455	9.72775	-3.91046	-15.0371	1.25492e-09	1.43187e-08	2.60847e-05	ENSGALG00000025527
gene:ENSGALG00000044406	27	7014942..7018742	5.29395	-3.90995	-15.0319	3.51122e-32	3.49801e-30	7.29843e-28	ENSGALG00000044406
gene:ENSGALG00000052761	8	14736278..14740683	0.0115129	-3.9036	-14.9659	0.0412039	0.0889663	1	ENSGALG00000052761
gene:ENSGALG00000051434	3	complement(65469698..65479635)	0.0235719	-3.89754	-14.9031	9.79706e-05	0.000454791	1	ENSGALG00000051434
gene:ENSGALG00000054926	11	complement(1066886..1069128)	1005.98	-3.88553	-14.7796	1.09517e-44	1.91448e-42	2.27642e-40	ENSGALG00000054926
SLC35D3	3	complement(55006646..55011097)	0.443898	-3.86994	-14.6207	1.52885e-07	1.2563e-06	0.00317786	ENSGALG00000030545
gene:ENSGALG00000051241	2	complement(124526475..124551626)	0.0432236	-3.86955	-14.6167	1.57515e-08	1.52018e-07	0.00032741	ENSGALG00000051241
gene:ENSGALG00000016499	3	complement(104117200..104131180)	0.0627153	-3.86372	-14.5578	0.00123151	0.00436075	1	ENSGALG00000016499
DUSP27	1	complement(93210808..93219627)	0.270748	-3.86326	-14.5531	1.70079e-09	1.90312e-08	3.53526e-05	ENSGALG00000015453
WFIKKN1	14	13962836..13964455	2.66353	-3.86208	-14.5412	6.34544e-27	4.35485e-25	1.31896e-22	ENSGALG00000000044
KCNT1	17	complement(8511817..8555334)	0.511313	-3.85075	-14.4275	6.28803e-19	2.30271e-17	1.30703e-14	ENSGALG00000001645
DCX	4	13231208..13304309	0.531511	-3.84399	-14.36	3.88308e-13	7.45632e-12	8.07138e-09	ENSGALG00000007993
gene:ENSGALG00000052003	5	complement(49321719..49394178)	0.347581	-3.83907	-14.3112	1.47114e-25	9.08673e-24	3.05791e-21	ENSGALG00000052003
VAT1L	11	13982142..14025331	2.62171	-3.83544	-14.2753	5.83001e-13	1.09011e-11	1.21183e-08	ENSGALG00000013225
gene:ENSGALG00000050396	9	2305881..2312253	0.00809351	-3.83416	-14.2626	0.0544016	0.111746	1	ENSGALG00000050396
gene:ENSGALG00000052835	4	30829558..30845525	0.31394	-3.82742	-14.1961	1.37308e-31	1.29812e-29	2.85409e-27	ENSGALG00000052835
NEGR1	8	complement(29514747..29680796)	1.69712	-3.82708	-14.1927	1.74897e-13	3.49982e-12	3.6354e-09	ENSGALG00000011350
gene:ENSGALG00000049902	7	33732616..33750300	0.351583	-3.81524	-14.0768	4.09622e-36	5.09416e-34	8.5144e-32	ENSGALG00000049902
gene:ENSGALG00000047772	8	complement(24460433..24463400)	0.072152	-3.81274	-14.0523	0.000358888	0.00146351	1	ENSGALG00000047772
gene:ENSGALG00000054396	Z	7385475..7386237	0.0616682	-3.81154	-14.0407	0.0634266	0.126297	1	ENSGALG00000054396
STRA6	10	3042694..3053063	0.0479595	-3.8016	-13.9443	0.00156836	0.0054028	1	ENSGALG00000001449
gene:ENSGALG00000050767	Z	complement(49880034..49887951)	0.016205	-3.80145	-13.9428	0.001824	0.00617553	1	ENSGALG00000050767
CAPN13	3	8479768..8512438	1.15927	-3.80036	-13.9322	2.20494e-15	5.46956e-14	4.5832e-11	ENSGALG00000020084
gene:ENSGALG00000053798	W	complement(1277783..1280134)	0.0213641	-3.79839	-13.9132	0.0511136	0.106324	1	ENSGALG00000053798
gene:ENSGALG00000040514	4	complement(17934994..17942305)	0.0176057	-3.79097	-13.8419	0.00225133	0.00740061	1	ENSGALG00000040514
CTNNA3	6	7369397..7806023	0.00845662	-3.78857	-13.8189	0.0494456	0.103538	1	ENSGALG00000002845
gene:ENSGALG00000049696	1	79253545..79282030	0.00169996	-3.77106	-13.6522	0.0506759	0.105525	1	ENSGALG00000049696
gene:ENSGALG00000054553	3	48375487..48385544	0.00482673	-3.76974	-13.6397	0.0474069	0.0999374	1	ENSGALG00000054553
FGF12	9	13490727..13679765	1.69556	-3.76826	-13.6257	1.51404e-24	8.57956e-23	3.14708e-20	ENSGALG00000036971
C7orf57	2	79926460..79933295	0.0296469	-3.7675	-13.6185	0.0501656	0.104608	1	ENSGALG00000047701
ANKRD55	Z	complement(17092305..17142593)	0.0201339	-3.76729	-13.6165	0.0464179	0.0981877	1	ENSGALG00000014717
gene:ENSGALG00000006717	5	complement(15071724..15112067)	0.00754349	-3.76678	-13.6117	0.0452536	0.0960463	1	ENSGALG00000006717
gene:ENSGALG00000052237	13	14704997..14707993	0.0156746	-3.76669	-13.6109	0.0426974	0.0915297	1	ENSGALG00000052237
gene:ENSGALG00000048825	2	complement(84110851..84158803)	0.000978562	-3.76669	-13.6109	0.0443833	0.0945096	1	ENSGALG00000048825
gene:ENSGALG00000049435	1	73823519..73824727	0.0388323	-3.76669	-13.6109	0.0426801	0.0915032	1	ENSGALG00000049435
gene:ENSGALG00000050449	3	13849357..13868002	0.00245347	-3.76664	-13.6104	0.0451941	0.0959495	1	ENSGALG00000050449
gene:ENSGALG00000048694	3	95800513..95803971	0.729012	-3.75411	-13.4927	8.33204e-19	2.98056e-17	1.7319e-14	ENSGALG00000048694
SAMD11	21	complement(2922203..2982448)	6.78891	-3.74808	-13.4365	5.7334e-36	7.03575e-34	1.19174e-31	ENSGALG00000034453
PPP1R14C	3	48424046..48474322	0.275397	-3.73669	-13.3308	0.00170691	0.00582595	1	ENSGALG00000041575
gene:ENSGALG00000053294	13	16179697..16207924	0.0182582	-3.73292	-13.296	1.79691e-07	1.45471e-06	0.00373505	ENSGALG00000053294
gene:ENSGALG00000050903	8	complement(1104484..1114072)	0.0295426	-3.73287	-13.2955	5.75673e-05	0.000280716	1	ENSGALG00000050903
gene:ENSGALG00000047507	11	3428157..3431066	0.978371	-3.72025	-13.1797	4.67224e-20	1.86186e-18	9.71171e-16	ENSGALG00000047507
gene:ENSGALG00000010691	3	complement(34837317..34858844)	0.223355	-3.71589	-13.14	2.70088e-32	2.74985e-30	5.61406e-28	ENSGALG00000010691
gene:ENSGALG00000024296	24	1457361..1463778	5.88319	-3.7095	-13.0819	7.13344e-34	7.72998e-32	1.48276e-29	ENSGALG00000024296
gene:ENSGALG00000050891	1	120179413..120196579	0.0572735	-3.70909	-13.0782	2.28079e-10	2.92681e-09	4.74086e-06	ENSGALG00000050891
CSPG5	2	900452..906269	0.393687	-3.69145	-12.9192	5.50352e-14	1.16019e-12	1.14396e-09	ENSGALG00000032184
PACRG	3	complement(44391258..44584053)	13.1233	-3.68761	-12.8849	1.02589e-66	3.96035e-64	2.13241e-62	ENSGALG00000011560
gene:ENSGALG00000035873	10	complement(12827948..12836704)	0.048796	-3.683	-12.8438	3.63953e-07	2.78335e-06	0.00756513	ENSGALG00000035873
gene:ENSGALG00000051585	4	complement(47010338..47014319)	0.865142	-3.67528	-12.7753	1.37715e-21	6.1639e-20	2.86254e-17	ENSGALG00000051585
SLC6A2	11	complement(3571368..3634461)	0.194904	-3.67495	-12.7723	3.23486e-08	2.99112e-07	0.000672399	ENSGALG00000003560
gene:ENSGALG00000049091	6	complement(12929887..12950960)	0.28738	-3.67345	-12.759	2.27814e-28	1.75161e-26	4.73534e-24	ENSGALG00000049091
gene:ENSGALG00000042293	3	complement(24920461..24942628)	0.559635	-3.66984	-12.7272	5.59119e-14	1.17733e-12	1.16219e-09	ENSGALG00000042293
PPY	27	5506855..5508435	6.5936	-3.64757	-12.5323	2.12888e-14	4.72999e-13	4.42509e-10	ENSGALG00000039125
gene:ENSGALG00000053668	3	complement(44094596..44109127)	0.0235133	-3.63794	-12.4488	0.000546697	0.00212911	1	ENSGALG00000053668
gene:ENSGALG00000046970	3	8294485..8334316	4.21383	-3.6231	-12.3214	1.33151e-65	4.93459e-63	2.76768e-61	ENSGALG00000046970
gene:ENSGALG00000047155	17	10753129..10755341	0.0198583	-3.61665	-12.2665	0.0618664	0.12388	1	ENSGALG00000047155
gene:ENSGALG00000039116	11	complement(3231854..3236432)	0.0813325	-3.61254	-12.2316	0.0780576	0.148869	1	ENSGALG00000039116
GABRA1	13	complement(7912871..7955961)	0.21139	-3.60657	-12.1811	9.11331e-09	9.15779e-08	0.000189429	ENSGALG00000001698
LAMB4	1	complement(15053471..15105407)	0.207028	-3.60235	-12.1455	6.60657e-09	6.75233e-08	0.000137324	ENSGALG00000007917
ADAMTSL5	28	complement(3331413..3336022)	6.75229	-3.60219	-12.1442	4.14575e-10	5.09084e-09	8.61735e-06	ENSGALG00000024298
gene:ENSGALG00000047200	20	complement(12142401..12212047)	0.00268695	-3.59891	-12.1166	0.000187707	0.000816479	1	ENSGALG00000047200
KCNC1	5	12414763..12510791	0.418093	-3.59822	-12.1108	4.444e-10	5.43906e-09	9.2373e-06	ENSGALG00000006220
FAM83F	1	complement(50261834..50279263)	0.0611211	-3.59741	-12.104	0.00292248	0.00930954	1	ENSGALG00000045936
ADAMTS6	Z	complement(20369274..20519860)	0.328832	-3.59352	-12.0714	1.50495e-09	1.69834e-08	3.12819e-05	ENSGALG00000014751
gene:ENSGALG00000050732	13	complement(13404395..13433239)	0.00392712	-3.59318	-12.0686	0.00439047	0.0132977	1	ENSGALG00000050732
TNFSF10	9	19447018..19455676	202.456	-3.59278	-12.0652	4.62943e-60	1.42972e-57	9.62274e-56	ENSGALG00000009179
gene:ENSGALG00000052140	1	141332438..141337285	0.0356791	-3.59119	-12.0519	0.0556467	0.113724	1	ENSGALG00000052140
gene:ENSGALG00000052135	6	complement(26608939..26613223)	0.0101092	-3.59118	-12.0519	0.0575846	0.116987	1	ENSGALG00000052135
gene:ENSGALG00000052893	1	complement(159482570..159490766)	0.0052392	-3.59117	-12.0518	0.0542711	0.111554	1	ENSGALG00000052893
gene:ENSGALG00000053293	3	46933874..46944268	0.0041283	-3.59116	-12.0517	0.0574168	0.116723	1	ENSGALG00000053293
gene:ENSGALG00000040689	6	12766187..12772970	0.00627509	-3.59116	-12.0517	0.0542719	0.111554	1	ENSGALG00000040689
DIPK1C	2	91875930..91886754	0.0193231	-3.59114	-12.0515	0.0570643	0.116109	1	ENSGALG00000013703
gene:ENSGALG00000039534	1	complement(73858709..73876956)	0.00230424	-3.59114	-12.0515	0.0548702	0.112529	1	ENSGALG00000039534
gene:ENSGALG00000052953	10	18969712..18978834	0.00464892	-3.59114	-12.0515	0.0569829	0.115969	1	ENSGALG00000052953
CAVIN4	2	88738279..88751907	0.0161838	-3.59113	-12.0514	0.0548594	0.112524	1	ENSGALG00000026452
gene:ENSGALG00000053971	10	14764690..14785030	0.00205188	-3.59112	-12.0513	0.0546178	0.112091	1	ENSGALG00000053971
NDP	1	112500338..112520391	0.0209013	-3.58977	-12.04	0.0602798	0.121361	1	ENSGALG00000016222
gene:ENSGALG00000052561	2	57948011..57959967	0.00919816	-3.58527	-12.0025	0.00392	0.01204	1	ENSGALG00000052561
gene:ENSGALG00000052247	3	78241646..78248674	0.00599224	-3.5839	-11.9912	0.066846	0.13166	1	ENSGALG00000052247
SYNDIG1	3	15796600..15900738	0.0187193	-3.58351	-11.9879	0.0594626	0.120105	1	ENSGALG00000039587
gene:ENSGALG00000050622	11	19662683..19676452	0.0931445	-3.58226	-11.9775	2.53912e-07	1.99936e-06	0.00527781	ENSGALG00000050622
gene:ENSGALG00000032914	2	126144580..126149290	0.00861758	-3.58173	-11.9732	0.0628969	0.125544	1	ENSGALG00000032914
gene:ENSGALG00000046864	W	993582..994667	0.101067	-3.57518	-11.9189	0.0100654	0.0271015	1	ENSGALG00000046864
gene:ENSGALG00000052227	3	70489632..70490672	0.0381343	-3.5731	-11.9017	0.0632104	0.125972	1	ENSGALG00000052227
gene:ENSGALG00000051828	Z	24317845..24324764	0.0762984	-3.57104	-11.8848	9.94642e-05	0.000461229	1	ENSGALG00000051828
gene:ENSGALG00000052176	3	107294401..107297297	0.0138762	-3.57056	-11.8808	0.0686626	0.134424	1	ENSGALG00000052176
gene:ENSGALG00000048862	13	complement(1114410..1118633)	0.0165282	-3.55926	-11.7881	0.0680087	0.133439	1	ENSGALG00000048862
gene:ENSGALG00000017815	1	187123728..187123866	0.298502	-3.55688	-11.7687	0.0823345	0.155283	1	ENSGALG00000017815
gene:ENSGALG00000052147	7	26343083..26361675	0.0130613	-3.52569	-11.517	0.00011963	0.000545997	1	ENSGALG00000052147
gene:ENSGALG00000047839	W	104450..106891	0.0737199	-3.52465	-11.5086	0.00131548	0.00461488	1	ENSGALG00000047839
gene:ENSGALG00000038284	1	149443787..149445663	0.0568323	-3.52227	-11.4897	0.00336545	0.0105412	1	ENSGALG00000038284
gga-mir-1744	10	10362842..10362930	1.20164	-3.52224	-11.4895	0.00340377	0.0106504	1	ENSGALG00000025506
gene:ENSGALG00000051449	5	11917525..11928839	0.733103	-3.52068	-11.4771	5.19868e-22	2.42039e-20	1.0806e-17	ENSGALG00000051449
gene:ENSGALG00000016301	3	complement(87917091..88015595)	0.685517	-3.51869	-11.4612	1.66286e-11	2.51739e-10	3.45643e-07	ENSGALG00000016301
TMEM37	7	complement(28370913..28374010)	44.7433	-3.51822	-11.4575	4.13373e-78	1.96405e-75	8.59237e-74	ENSGALG00000012111
gene:ENSGALG00000053479	15	complement(14214..19890)	4.88337	-3.50001	-11.3138	9.57536e-13	1.72935e-11	1.99033e-08	ENSGALG00000053479
gene:ENSGALG00000051034	1	complement(62431929..62435003)	0.0119013	-3.49294	-11.2585	0.0879214	0.163721	1	ENSGALG00000051034
gene:ENSGALG00000040732	4	complement(11506127..11536174)	0.0101374	-3.49245	-11.2547	9.99594e-06	5.77744e-05	0.207776	ENSGALG00000040732
gene:ENSGALG00000048145	7	29639483..29647566	0.0796391	-3.49162	-11.2482	1.71798e-08	1.65115e-07	0.0003571	ENSGALG00000048145
gene:ENSGALG00000029644	1	106936221..106942055	0.417129	-3.49011	-11.2364	1.61421e-16	4.5389e-15	3.3553e-12	ENSGALG00000029644
gene:ENSGALG00000046836	2	98382699..98387271	0.255662	-3.48335	-11.1839	3.21765e-12	5.37144e-11	6.6882e-08	ENSGALG00000046836
GRAPL	14	complement(5564574..5568596)	4.14973	-3.47556	-11.1237	5.59709e-16	1.47741e-14	1.16341e-11	ENSGALG00000005094
TNNC2	20	complement(10510927..10512737)	0.229939	-3.46988	-11.0799	0.00074705	0.0028002	1	ENSGALG00000006835
gene:ENSGALG00000050873	5	39186858..39192462	0.111697	-3.46232	-11.0221	8.82991e-09	8.89229e-08	0.000183538	ENSGALG00000050873
PPM1K	4	complement(46994913..47009784)	73.9044	-3.45981	-11.0029	3.43026e-36	4.324e-34	7.13014e-32	ENSGALG00000011266
QRFPR	4	54070856..54090538	0.246467	-3.4498	-10.9268	0.000257149	0.00108221	1	ENSGALG00000037740
gene:ENSGALG00000040937	2	125567349..125580298	0.0280487	-3.44979	-10.9267	2.90888e-05	0.000152566	0.604641	ENSGALG00000040937
gene:ENSGALG00000054552	3	complement(15901530..15916581)	0.0108519	-3.4476	-10.9101	0.001423	0.00494249	1	ENSGALG00000054552
gene:ENSGALG00000047955	3	complement(15600389..15603289)	0.0355423	-3.44417	-10.8842	0.00550938	0.0161687	1	ENSGALG00000047955
gene:ENSGALG00000051182	2	complement(43374316..43381187)	0.0150172	-3.44317	-10.8767	0.00428967	0.013035	1	ENSGALG00000051182
BMF	5	29608119..29626791	4.71913	-3.4397	-10.8506	1.00912e-34	1.14018e-32	2.09755e-30	ENSGALG00000014537
gene:ENSGALG00000017871	8	7793618..7793700	0.465639	-3.43664	-10.8276	0.0798979	0.151552	1	ENSGALG00000017871
DRD5	4	complement(78488493..78491401)	0.582807	-3.42638	-10.7509	1.51915e-07	1.24944e-06	0.00315771	ENSGALG00000014975
gene:ENSGALG00000052821	33	complement(2295837..2299718)	0.0251859	-3.42539	-10.7435	0.0066401	0.0190319	1	ENSGALG00000052821
gene:ENSGALG00000047416	5	complement(49196544..49211642)	0.161996	-3.42464	-10.7379	1.23699e-14	2.82981e-13	2.57122e-10	ENSGALG00000047416
gene:ENSGALG00000053002	1	76314823..76317350	40.9152	-3.42228	-10.7203	5.56054e-34	6.07922e-32	1.15581e-29	ENSGALG00000053002
gene:ENSGALG00000050847	3	complement(95287555..95288937)	0.0710992	-3.41447	-10.6625	0.00806758	0.0224767	1	ENSGALG00000050847
gga-mir-1627	4	38983525..38983594	0.536727	-3.41365	-10.6564	0.0829214	0.156138	1	ENSGALG00000025163
gene:ENSGALG00000047760	8	complement(28928364..28929663)	0.0861418	-3.41212	-10.6451	0.0791746	0.150457	1	ENSGALG00000047760
CATHL1	2	complement(4078678..4080170)	4.49038	-3.41096	-10.6366	1.62393e-14	3.66075e-13	3.37549e-10	ENSGALG00000027973
U5_1	2	30551289..30551411	6.48824	-3.41015	-10.6306	2.05114e-09	2.26371e-08	4.2635e-05	ENSGALG00000025582
HSD3B1	1	complement(79311694..79327367)	3.17357	-3.40912	-10.623	3.82008e-23	1.96084e-21	7.94043e-19	ENSGALG00000050866
gene:ENSGALG00000052085	8	complement(8607305..8616046)	0.032846	-3.40637	-10.6028	2.18448e-05	0.000117567	0.454066	ENSGALG00000052085
MAEL	1	complement(93236812..93258497)	2.19809	-3.40591	-10.5994	1.09836e-26	7.3211e-25	2.28306e-22	ENSGALG00000019211
gene:ENSGALG00000047326	2	complement(13904759..13912804)	0.436777	-3.40429	-10.5875	2.44714e-14	5.41763e-13	5.08663e-10	ENSGALG00000047326
gene:ENSGALG00000040001	1	100328305..100430000	0.084099	-3.40192	-10.5701	9.06589e-41	1.37697e-38	1.88444e-36	ENSGALG00000040001
RPP14	12	12187651..12189390	0.08954	-3.39944	-10.552	0.0838008	0.157456	1	ENSGALG00000048543
ISLR2	10	complement(3060233..3063299)	0.0140345	-3.39684	-10.5329	0.0763665	0.146351	1	ENSGALG00000029151
gene:ENSGALG00000051627	31	complement(4394329..4396012)	0.027097	-3.39123	-10.4921	0.0733668	0.141702	1	ENSGALG00000051627
gene:ENSGALG00000050160	4	complement(43433827..43444707)	0.00337022	-3.39122	-10.492	0.0708648	0.137846	1	ENSGALG00000050160
gene:ENSGALG00000051343	2	9204838..9208326	0.0105035	-3.39122	-10.492	0.0708649	0.137846	1	ENSGALG00000051343
gene:ENSGALG00000048917	3	108962296..108967798	0.00664033	-3.3912	-10.4919	0.0729165	0.141126	1	ENSGALG00000048917
GRM5	1	189236711..189484068	0.00899063	-3.39119	-10.4918	0.0733063	0.141629	1	ENSGALG00000017238
gene:ENSGALG00000054046	4	14419001..14435399	0.00220191	-3.39119	-10.4918	0.0758533	0.145548	1	ENSGALG00000054046
INHA	7	complement(22055097..22058161)	0.015252	-3.39119	-10.4918	0.070743	0.137665	1	ENSGALG00000054770
gene:ENSGALG00000027404	5	31596052..31596239	0.190499	-3.39118	-10.4917	0.0707443	0.137665	1	ENSGALG00000027404
gene:ENSGALG00000053749	6	10527301..10530096	0.117522	-3.39118	-10.4917	0.0725077	0.140452	1	ENSGALG00000053749
gene:ENSGALG00000034564	3	complement(72057277..72120770)	0.000561367	-3.39116	-10.4916	0.0707455	0.137665	1	ENSGALG00000034564
gene:ENSGALG00000051394	1	64776484..64816209	0.00087148	-3.39114	-10.4914	0.070872	0.137846	1	ENSGALG00000051394
gene:ENSGALG00000047799	Z	25113916..25115960	0.0170736	-3.39114	-10.4914	0.0707479	0.137665	1	ENSGALG00000047799
gene:ENSGALG00000051673	3	67516463..67522343	0.00593283	-3.39114	-10.4914	0.070748	0.137665	1	ENSGALG00000051673
gene:ENSGALG00000029660	18	complement(346119..360643)	0.0227674	-3.39113	-10.4913	0.070749	0.137665	1	ENSGALG00000029660
KCTD8	4	67689273..67774415	0.577888	-3.39088	-10.4895	3.78743e-12	6.26617e-11	7.87256e-08	ENSGALG00000014225
gene:ENSGALG00000048561	7	complement(29538818..29599335)	0.000593502	-3.39032	-10.4854	0.0756965	0.145303	1	ENSGALG00000048561
gene:ENSGALG00000053213	3	complement(69894803..69895843)	0.0336176	-3.38986	-10.4821	0.0749124	0.144132	1	ENSGALG00000053213
gene:ENSGALG00000048194	5	complement(51903945..51908417)	0.0504281	-3.38757	-10.4655	0.000110231	0.000507096	1	ENSGALG00000048194
gene:ENSGALG00000052076	1	complement(111645833..111647889)	0.0606771	-3.38616	-10.4553	0.0805398	0.152519	1	ENSGALG00000052076
gene:ENSGALG00000053491	4	complement(29938106..29951638)	0.0664907	-3.38234	-10.4277	3.42471e-06	2.16071e-05	0.0711861	ENSGALG00000053491
gene:ENSGALG00000053007	3	44455684..44473006	0.205556	-3.38075	-10.4161	5.73055e-16	1.50834e-14	1.19115e-11	ENSGALG00000053007
gene:ENSGALG00000022644	12	complement(11908497..11924857)	0.0247232	-3.38033	-10.4131	0.0805194	0.152512	1	ENSGALG00000022644
gene:ENSGALG00000050920	Z	complement(77540192..77696083)	0.0424331	-3.37081	-10.3446	0.0806994	0.152775	1	ENSGALG00000050920
gene:ENSGALG00000053645	5	complement(51890409..51894867)	4.22535	-3.36982	-10.3375	1.0165e-31	9.70915e-30	2.1129e-27	ENSGALG00000053645
gene:ENSGALG00000048702	3	10816074..10919491	0.000327261	-3.36935	-10.3342	0.083025	0.156283	1	ENSGALG00000048702
PKIB	3	complement(61297796..61352281)	0.61802	-3.3673	-10.3195	4.48598e-07	3.38182e-06	0.00932456	ENSGALG00000027036
gene:ENSGALG00000049727	32	341421..345165	0.00901746	-3.36438	-10.2986	0.0850058	0.159262	1	ENSGALG00000049727
gene:ENSGALG00000054315	15	12342391..12385496	2.13919	-3.35968	-10.2651	5.5368e-22	2.55216e-20	1.15088e-17	ENSGALG00000054315
gene:ENSGALG00000055121	5	complement(7382763..7420605)	0.00254386	-3.35937	-10.263	0.00513288	0.0152107	1	ENSGALG00000055121
gene:ENSGALG00000035945	11	1196515..1201519	0.0564273	-3.35933	-10.2626	0.00553975	0.0162475	1	ENSGALG00000035945
gene:ENSGALG00000049048	3	complement(13210465..13216741)	0.0148535	-3.35926	-10.2621	0.00657002	0.0188485	1	ENSGALG00000049048
gene:ENSGALG00000043055	20	complement(5527707..5535779)	0.0794552	-3.35196	-10.2104	0.00685883	0.0195529	1	ENSGALG00000043055
gene:ENSGALG00000049471	5	complement(11244909..11332923)	0.236911	-3.34838	-10.1851	3.13806e-24	1.75145e-22	6.52277e-20	ENSGALG00000049471
gene:ENSGALG00000053268	24	complement(2536742..2539427)	0.0783189	-3.34709	-10.1759	0.000126411	0.000573835	1	ENSGALG00000053268
PTPRN2	2	complement(8874767..9429088)	0.999866	-3.34685	-10.1742	1.00401e-15	2.58751e-14	2.08693e-11	ENSGALG00000030054
CATHL3	2	4072545..4073720	36.0865	-3.33996	-10.1258	3.19366e-26	2.05481e-24	6.63835e-22	ENSGALG00000034150
gene:ENSGALG00000053905	5	complement(29552699..29576754)	0.0565873	-3.32651	-10.0318	1.23551e-05	6.99692e-05	0.256812	ENSGALG00000053905
MFAP3L	4	25273122..25277372	1.75334	-3.32391	-10.0138	2.43891e-13	4.80266e-12	5.06952e-09	ENSGALG00000009667
PTPRQ	1	39965497..40063282	0.0306513	-3.32211	-10.0013	0.00121465	0.00430601	1	ENSGALG00000010935
CATHL2	2	complement(4074457..4076222)	17.8852	-3.32027	-9.98854	7.11371e-22	3.2628e-20	1.47866e-17	ENSGALG00000019696
NALCN	1	144950412..145152965	0.294478	-3.31998	-9.98651	1.45538e-12	2.5538e-11	3.02515e-08	ENSGALG00000016868
APCDD1L	20	11158900..11172710	3.36738	-3.31449	-9.94859	6.34723e-12	1.02096e-10	1.31934e-07	ENSGALG00000007543
gene:ENSGALG00000049095	1	100247116..100307518	0.0572066	-3.31047	-9.92088	4.85425e-21	2.05834e-19	1.009e-16	ENSGALG00000049095
gene:ENSGALG00000051891	4	84952411..84961592	0.0542539	-3.29712	-9.8295	6.03123e-07	4.42433e-06	0.0125365	ENSGALG00000051891
gene:ENSGALG00000052776	14	complement(14886885..14918432)	0.0101027	-3.29691	-9.82807	1.94514e-05	0.000105792	0.404317	ENSGALG00000052776
gene:ENSGALG00000010943	7	19595814..19652432	0.0149853	-3.29458	-9.8122	0.0140205	0.0361285	1	ENSGALG00000010943
RFX6	3	complement(63709871..63742912)	0.0541901	-3.2901	-9.78183	0.00162601	0.00558686	1	ENSGALG00000014918
gene:ENSGALG00000053271	9	7324085..7408792	0.00585767	-3.28952	-9.77789	2.7824e-05	0.000146388	0.57835	ENSGALG00000053271
gene:ENSGALG00000052828	5	39164607..39179315	0.428186	-3.28814	-9.76851	5.80629e-29	4.69828e-27	1.20689e-24	ENSGALG00000052828
gene:ENSGALG00000054254	4	complement(5424130..5560619)	0.0570501	-3.28324	-9.73542	1.81906e-10	2.3771e-09	3.7811e-06	ENSGALG00000054254
GNG13	14	6375556..6377491	4.66527	-3.27318	-9.66774	8.26938e-18	2.65106e-16	1.71887e-13	ENSGALG00000005293
FDXR	18	complement(10513328..10522618)	124.933	-3.27188	-9.65901	3.58454e-67	1.41322e-64	7.45083e-63	ENSGALG00000035816
gene:ENSGALG00000053460	5	complement(54028163..54028318)	0.580394	-3.27045	-9.64946	0.0062684	0.0181009	1	ENSGALG00000053460
gene:ENSGALG00000052429	13	complement(715340..723544)	0.0379521	-3.27042	-9.6493	0.00737783	0.0208211	1	ENSGALG00000052429
gene:ENSGALG00000054156	5	3376178..3382843	0.0131966	-3.27033	-9.64865	0.00850536	0.0234978	1	ENSGALG00000054156
TTC29	4	complement(31586087..31704957)	0.385405	-3.26828	-9.63494	1.93092e-06	1.28474e-05	0.0401361	ENSGALG00000010009
gene:ENSGALG00000055088	3	87350320..87357871	0.0270693	-3.26716	-9.6275	0.000148716	0.000663708	1	ENSGALG00000055088
gene:ENSGALG00000053746	18	complement(6443933..6452717)	0.637466	-3.26647	-9.6229	5.48744e-18	1.79968e-16	1.14062e-13	ENSGALG00000053746
gene:ENSGALG00000047118	13	complement(983713..985344)	0.090535	-3.26534	-9.61535	0.00167328	0.005727	1	ENSGALG00000047118
gene:ENSGALG00000005180	8	11693571..11741165	0.391421	-3.26047	-9.58295	1.09371e-11	1.70736e-10	2.27338e-07	ENSGALG00000005180
TESC	15	11628671..11631426	18.2895	-3.25576	-9.5517	5.7328e-35	6.63929e-33	1.19162e-30	ENSGALG00000008206
gene:ENSGALG00000048327	7	17192102..17225943	0.0776351	-3.25294	-9.53307	3.16524e-14	6.90834e-13	6.57926e-10	ENSGALG00000048327
gene:ENSGALG00000051402	Z	81991010..81996297	0.316804	-3.2519	-9.52617	1.11163e-14	2.56201e-13	2.31064e-10	ENSGALG00000051402
LRRTM1	4	87571874..87575381	0.316683	-3.24821	-9.50188	2.3884e-07	1.8889e-06	0.00496452	ENSGALG00000015967
GAB2	1	193942684..194025658	5.7991	-3.24593	-9.48684	9.77393e-26	6.13935e-24	2.03161e-21	ENSGALG00000054619
HAPLN1	Z	62725137..62818255	1.4176	-3.24536	-9.48311	1.03913e-19	4.03671e-18	2.15994e-15	ENSGALG00000015627
NYAP2	9	8894774..9020869	1.38778	-3.24318	-9.46877	4.14427e-15	9.96022e-14	8.61427e-11	ENSGALG00000004966
gene:ENSGALG00000019233	1	complement(83879170..83892733)	0.345044	-3.24041	-9.4506	2.04617e-05	0.000110638	0.425318	ENSGALG00000019233
gene:ENSGALG00000053427	5	49071827..49114093	0.0495606	-3.23987	-9.44711	5.21414e-11	7.37542e-10	1.08381e-06	ENSGALG00000053427
gene:ENSGALG00000048433	18	2419570..2431388	0.0121785	-3.23927	-9.44316	0.00101484	0.00367357	1	ENSGALG00000048433
gene:ENSGALG00000050927	2	137075152..137093893	0.0491845	-3.23694	-9.42791	1.86164e-10	2.42589e-09	3.86961e-06	ENSGALG00000050927
gene:ENSGALG00000053482	21	367293..376021	0.389072	-3.23689	-9.42761	1.1154e-11	1.7383e-10	2.31847e-07	ENSGALG00000053482
gene:ENSGALG00000053869	5	complement(49402246..49406037)	0.729373	-3.23627	-9.42353	9.88759e-13	1.78227e-11	2.05523e-08	ENSGALG00000053869
gene:ENSGALG00000048311	3	complement(95696263..95740330)	0.0132652	-3.23142	-9.39189	1.5153e-07	1.24682e-06	0.00314969	ENSGALG00000048311
gene:ENSGALG00000053237	5	24705491..24713514	0.218708	-3.23057	-9.38639	5.73224e-12	9.28483e-11	1.1915e-07	ENSGALG00000053237
PIK3IP1	15	9331196..9336290	41.4898	-3.22869	-9.37414	1.11045e-41	1.72912e-39	2.30817e-37	ENSGALG00000006942
gene:ENSGALG00000051857	1	72336043..72361666	0.00348219	-3.22474	-9.34856	0.0166109	0.0417695	1	ENSGALG00000051857
SCTR	7	28353282..28366950	1.20606	-3.21779	-9.30358	3.19976e-12	5.35123e-11	6.65102e-08	ENSGALG00000012106
EMILIN3	20	complement(4974113..4980108)	0.0941301	-3.21674	-9.29686	5.17024e-05	0.000254867	1	ENSGALG00000030012
gene:ENSGALG00000040051	5	33186355..33206970	0.319825	-3.21614	-9.29296	2.46477e-31	2.261e-29	5.12326e-27	ENSGALG00000040051
gene:ENSGALG00000050747	1	complement(71337674..71340265)	0.0961272	-3.21407	-9.27965	0.000410054	0.00165037	1	ENSGALG00000050747
gene:ENSGALG00000048963	1	complement(87193242..87200085)	0.0208113	-3.21163	-9.26396	0.00244232	0.00794108	1	ENSGALG00000048963
PHEX	1	complement(120317314..120408886)	0.442718	-3.20818	-9.24182	3.96343e-09	4.20391e-08	8.23838e-05	ENSGALG00000016375
GRIP2	12	complement(11417142..11482054)	0.787466	-3.20768	-9.23861	2.29902e-14	5.10191e-13	4.77875e-10	ENSGALG00000037545
AvBD6	3	107446916..107449084	6.50411	-3.2073	-9.2362	6.63464e-13	1.22817e-11	1.37908e-08	ENSGALG00000016668
SCN3B	24	2897357..2925022	0.32367	-3.20391	-9.21454	3.4955e-10	4.35586e-09	7.26574e-06	ENSGALG00000006490
PTGER3	8	complement(29452244..29460129)	1.74701	-3.20244	-9.20512	9.79085e-14	2.00469e-12	2.03513e-09	ENSGALG00000023142
gene:ENSGALG00000049169	Z	complement(41406096..41416018)	0.178521	-3.19167	-9.13671	6.43295e-15	1.52238e-13	1.33715e-10	ENSGALG00000049169
gene:ENSGALG00000047174	13	complement(14540455..14545143)	0.659361	-3.19158	-9.13613	3.37087e-17	1.014e-15	7.00668e-13	ENSGALG00000047174
gene:ENSGALG00000050234	8	complement(643880..692683)	0.022786	-3.18396	-9.08797	3.31032e-10	4.14181e-09	6.88082e-06	ENSGALG00000050234
gene:ENSGALG00000039107	9	complement(15448940..15451498)	0.0526793	-3.17954	-9.0602	0.00123234	0.00436288	1	ENSGALG00000039107
gene:ENSGALG00000016900	1	complement(147943317..148011418)	0.103508	-3.17527	-9.03343	0.0107697	0.0286893	1	ENSGALG00000016900
gene:ENSGALG00000046419	Z	68407081..68412736	0.138283	-3.17427	-9.02714	9.34024e-10	1.09333e-08	1.94146e-05	ENSGALG00000046419
gene:ENSGALG00000052318	12	11743554..11749579	3.88241	-3.17304	-9.01943	7.13724e-25	4.1589e-23	1.48355e-20	ENSGALG00000052318
gene:ENSGALG00000010457	5	39416973..39422482	0.983903	-3.16969	-8.99855	1.52808e-08	1.48015e-07	0.000317626	ENSGALG00000010457
gene:ENSGALG00000050749	13	8887045..8890955	0.00803869	-3.16569	-8.9736	0.0991876	0.179997	1	ENSGALG00000050749
GAD1	7	complement(18202368..18226959)	0.00899353	-3.16134	-8.94661	0.0991792	0.179997	1	ENSGALG00000034070
SYT7	5	complement(351861..366567)	0.0232346	-3.16132	-8.9465	0.10411	0.186917	1	ENSGALG00000043139
gene:ENSGALG00000054540	1	86756852..86761446	0.00665548	-3.16058	-8.94189	0.099111	0.179928	1	ENSGALG00000054540
IRX1	2	87109992..87114778	0.172322	-3.16016	-8.93931	0.00217283	0.00717919	1	ENSGALG00000030991
gene:ENSGALG00000049849	4	complement(81666986..81671802)	0.00651571	-3.15903	-8.93228	0.0958098	0.174946	1	ENSGALG00000049849
gene:ENSGALG00000051221	7	complement(17182186..17189226)	0.00444028	-3.15902	-8.93223	0.0947936	0.173666	1	ENSGALG00000051221
gene:ENSGALG00000050550	14	14337546..14339801	0.0138258	-3.15901	-8.93219	0.0955628	0.174616	1	ENSGALG00000050550
gene:ENSGALG00000047449	6	17095249..17115278	0.00154334	-3.15901	-8.93217	0.0947948	0.173666	1	ENSGALG00000047449
gene:ENSGALG00000051507	24	2774204..2811917	0.000811191	-3.15901	-8.93216	0.0947949	0.173666	1	ENSGALG00000051507
gene:ENSGALG00000042845	2	63573759..63594156	0.0103535	-3.159	-8.93212	0.0951266	0.17399	1	ENSGALG00000042845
gga-mir-6559	1	complement(134361698..134361806)	0.28041	-3.159	-8.93211	0.0947957	0.173666	1	ENSGALG00000028049
gene:ENSGALG00000051247	4	complement(13181957..13185357)	0.00905349	-3.159	-8.93211	0.0947958	0.173666	1	ENSGALG00000051247
gene:ENSGALG00000053576	1	88255341..88264331	0.00339137	-3.159	-8.93208	0.0947964	0.173666	1	ENSGALG00000053576
gene:ENSGALG00000043556	Z	complement(59778403..59879799)	0.00208427	-3.15899	-8.93203	0.0950018	0.173865	1	ENSGALG00000043556
gene:ENSGALG00000050046	1	92618635..92624870	0.0273665	-3.15898	-8.93201	0.0949411	0.173823	1	ENSGALG00000050046
gene:ENSGALG00000051003	7	24359570..24372208	0.00238826	-3.15898	-8.93201	0.0949411	0.173823	1	ENSGALG00000051003
gene:ENSGALG00000052315	13	7712371..7738317	0.00117111	-3.15898	-8.932	0.0947979	0.173666	1	ENSGALG00000052315
HOXB8	27	6203738..6205370	0.0360641	-3.15898	-8.93196	0.0947985	0.173666	1	ENSGALG00000040320
gene:ENSGALG00000052427	20	12859990..12920745	0.000493558	-3.15897	-8.93192	0.0947994	0.173666	1	ENSGALG00000052427
gene:ENSGALG00000035977	17	1536862..1538400	0.0190823	-3.15896	-8.93187	0.0948002	0.173666	1	ENSGALG00000035977
INS	5	13942581..13947245	0.0558841	-3.15896	-8.93183	0.0948011	0.173666	1	ENSGALG00000006552
gga-mir-1629	25	3559915..3560007	0.313869	-3.15894	-8.93176	0.0948024	0.173666	1	ENSGALG00000025563
gga-mir-7469	4	18082789..18082855	0.430837	-3.15894	-8.93171	0.0948032	0.173666	1	ENSGALG00000033744
gene:ENSGALG00000049783	1	21744328..21745368	0.0274347	-3.15893	-8.93164	0.0948046	0.173666	1	ENSGALG00000049783
gene:ENSGALG00000052779	1	184166252..184189283	0.0223518	-3.15891	-8.93155	0.0948063	0.173666	1	ENSGALG00000052779
gene:ENSGALG00000033591	13	complement(4215241..4225180)	0.0266927	-3.15274	-8.89343	0.0147045	0.0376146	1	ENSGALG00000033591
gene:ENSGALG00000048620	1	complement(77707033..77714020)	0.0215403	-3.15267	-8.89298	0.109927	0.19471	1	ENSGALG00000048620
gene:ENSGALG00000049309	6	6099824..6126003	0.00115215	-3.15228	-8.89057	0.109914	0.19471	1	ENSGALG00000049309
AvBD4	3	complement(107470958..107472826)	1.00763	-3.14683	-8.85706	1.67979e-07	1.367e-06	0.00349162	ENSGALG00000019843
gene:ENSGALG00000015307	1	complement(86150625..86219278)	8.88104	-3.13696	-8.7967	1.1219e-41	1.73241e-39	2.33199e-37	ENSGALG00000015307
SLC4A9	13	2185355..2201700	0.0656215	-3.13664	-8.79471	0.000324462	0.00133696	1	ENSGALG00000044387
gene:ENSGALG00000048738	12	complement(1411374..1413692)	0.0124785	-3.13384	-8.77769	0.111276	0.196487	1	ENSGALG00000048738
gene:ENSGALG00000030852	28	complement(1638657..1663714)	0.113526	-3.13204	-8.76676	1.67258e-15	4.1939e-14	3.47663e-11	ENSGALG00000030852
gene:ENSGALG00000015810	3	complement(76468737..76481009)	0.956944	-3.12924	-8.74973	9.07366e-15	2.11225e-13	1.88605e-10	ENSGALG00000015810
HAS3	11	18909088..18913330	0.00786379	-3.12453	-8.72121	0.111905	0.197354	1	ENSGALG00000000630
ADTRP	2	62886571..62917186	0.210292	-3.12317	-8.71303	2.86454e-06	1.83731e-05	0.0595423	ENSGALG00000032683
gene:ENSGALG00000042338	13	17844032..17850628	0.0204091	-3.12224	-8.70741	0.00366205	0.0113608	1	ENSGALG00000042338
KCNS2	2	127547149..127548766	0.0826801	-3.11763	-8.67963	0.00168009	0.00574815	1	ENSGALG00000043764
gene:ENSGALG00000050203	4	complement(69599063..69617432)	0.00146637	-3.11695	-8.67554	0.112606	0.19842	1	ENSGALG00000050203
gene:ENSGALG00000048632	4	19323628..19371495	0.604689	-3.11436	-8.65993	2.85177e-47	5.62162e-45	5.92768e-43	ENSGALG00000048632
GGT7	20	500509..515885	0.689951	-3.10871	-8.62611	1.55989e-12	2.71917e-11	3.24239e-08	ENSGALG00000001062
gene:ENSGALG00000043137	2	complement(62116..147153)	23.8616	-3.10725	-8.6174	3.0342e-28	2.32329e-26	6.30688e-24	ENSGALG00000043137
gene:ENSGALG00000054380	15	12255602..12334769	0.00810421	-3.10559	-8.60749	1.86823e-06	1.24676e-05	0.038833	ENSGALG00000054380
gene:ENSGALG00000053843	1	149345860..149371037	4.89853	-3.10027	-8.57577	3.25959e-35	3.84714e-33	6.77538e-31	ENSGALG00000053843
gene:ENSGALG00000049529	1	complement(86110412..86147612)	29.7636	-3.09931	-8.57008	1.5594e-47	3.14083e-45	3.24137e-43	ENSGALG00000049529
gene:ENSGALG00000011717	1	47862544..47884993	0.397901	-3.09739	-8.55868	4.25089e-09	4.49595e-08	8.83591e-05	ENSGALG00000011717
gene:ENSGALG00000054084	3	34829770..34832690	1.78614	-3.0934	-8.53504	1.9806e-15	4.9395e-14	4.11687e-11	ENSGALG00000054084
PGR2/3	5	complement(17275582..17277213)	2.19921	-3.09004	-8.51518	3.50921e-09	3.76524e-08	7.29425e-05	ENSGALG00000043860
ADCY8	2	complement(140875182..140993382)	0.397919	-3.08861	-8.50678	1.05844e-12	1.89679e-11	2.20006e-08	ENSGALG00000030251
gene:ENSGALG00000005956	6	complement(18712501..18725961)	11.6719	-3.08679	-8.49604	1.60714e-08	1.54784e-07	0.000334061	ENSGALG00000005956
gene:ENSGALG00000019824	27	complement(4598068..4598790)	0.10854	-3.08403	-8.47982	0.0169702	0.0425461	1	ENSGALG00000019824
gene:ENSGALG00000051460	5	complement(57862387..57869575)	0.0670268	-3.08316	-8.47467	0.127964	0.219208	1	ENSGALG00000051460
EHF	5	18995653..19029466	2.39082	-3.08051	-8.45913	1.46925e-16	4.14388e-15	3.05399e-12	ENSGALG00000007817
PAPPA2	8	complement(7158790..7231728)	0.0163544	-3.07684	-8.43764	0.0141048	0.0362953	1	ENSGALG00000040432
gene:ENSGALG00000053557	3	complement(54961268..54991142)	2.08772	-3.07571	-8.43104	5.932e-55	1.54817e-52	1.23302e-50	ENSGALG00000053557
gene:ENSGALG00000051776	7	15338261..15357212	0.00423267	-3.07419	-8.42214	0.0104963	0.0280796	1	ENSGALG00000051776
CBLN3	20	12108431..12112972	0.0422275	-3.07412	-8.42177	0.0127588	0.033294	1	ENSGALG00000030821
gene:ENSGALG00000051227	24	1465491..1467761	0.0984171	-3.07377	-8.41972	0.000272151	0.00113991	1	ENSGALG00000051227
gene:ENSGALG00000051578	3	complement(95644564..95692621)	0.0291902	-3.06713	-8.38105	8.7783e-12	1.3879e-10	1.82466e-07	ENSGALG00000051578
gene:ENSGALG00000035935	10	complement(8592962..8676758)	1.03063	-3.05747	-8.3251	6.13924e-15	1.4566e-13	1.2761e-10	ENSGALG00000035935
MYOZ3	13	complement(13792284..13795799)	1.32099	-3.05645	-8.31923	2.22528e-10	2.8641e-09	4.62546e-06	ENSGALG00000053130
GNGT2	27	6045993..6048245	4.24263	-3.05638	-8.31885	1.4136e-23	7.52701e-22	2.93831e-19	ENSGALG00000031205
gene:ENSGALG00000049893	8	complement(13530298..13585353)	0.00590729	-3.05535	-8.31289	3.45661e-05	0.000177771	0.718491	ENSGALG00000049893
gene:ENSGALG00000052997	W	complement(2444786..2446174)	0.0909098	-3.05261	-8.29713	0.00182714	0.00618392	1	ENSGALG00000052997
gene:ENSGALG00000055048	5	complement(549153..549510)	0.496826	-3.05259	-8.29701	0.00272888	0.0087682	1	ENSGALG00000055048
MYOD1	5	12395624..12398842	0.222633	-3.05225	-8.29502	4.98654e-05	0.000246796	1	ENSGALG00000006216
gene:ENSGALG00000047928	1	152280702..152303975	0.015469	-3.04675	-8.26347	0.0123961	0.0325031	1	ENSGALG00000047928
NECAB1	2	124557381..124612440	0.591512	-3.04424	-8.24914	1.57473e-07	1.28885e-06	0.00327322	ENSGALG00000029509
gene:ENSGALG00000042678	1	complement(75519330..75521806)	0.129164	-3.03742	-8.21023	4.44987e-05	0.000222854	0.92495	ENSGALG00000042678
OLAH	2	complement(20623118..20628042)	0.12646	-3.02803	-8.15696	0.00407258	0.0124591	1	ENSGALG00000043833
gene:ENSGALG00000052094	20	complement(12122330..12125436)	0.146041	-3.02196	-8.12268	1.54501e-06	1.0483e-05	0.0321147	ENSGALG00000052094
gene:ENSGALG00000052756	4	complement(18769..28073)	0.0128874	-3.0187	-8.10436	0.00663987	0.0190319	1	ENSGALG00000052756
NOX3	3	complement(50725203..50762452)	1.33107	-3.0069	-8.03836	6.1006e-13	1.13498e-11	1.26807e-08	ENSGALG00000013659
gene:ENSGALG00000054406	4	90136919..90138551	0.0763568	-3.00434	-8.02412	0.00397958	0.0122028	1	ENSGALG00000054406
gene:ENSGALG00000051742	18	10109098..10110489	0.189038	-3.00164	-8.00908	3.89737e-05	0.000197696	0.810107	ENSGALG00000051742
TMC1	Z	35819526..35878296	0.566592	-2.99883	-7.99352	2.28491e-12	3.89149e-11	4.74942e-08	ENSGALG00000015145
CRTAC1	6	23234581..23244586	0.374498	-2.99848	-7.99156	1.10745e-09	1.28005e-08	2.30195e-05	ENSGALG00000017378
ACSBG1	10	4198612..4227772	1.45616	-2.99841	-7.9912	2.69494e-16	7.39811e-15	5.6017e-12	ENSGALG00000003286
AIFM2	6	12694308..12699133	32.9841	-2.99676	-7.98207	7.73233e-56	2.13851e-53	1.60724e-51	ENSGALG00000004777
gene:ENSGALG00000051878	13	14680540..14692851	0.00575185	-2.99003	-7.94491	0.0319544	0.0718585	1	ENSGALG00000051878
VAMP1	1	complement(77579970..77584568)	7.52932	-2.98273	-7.9048	3.80587e-37	5.03735e-35	7.91089e-33	ENSGALG00000049853
gene:ENSGALG00000045984	W	complement(3546427..3547710)	0.384156	-2.98254	-7.90375	1.48118e-06	1.00794e-05	0.0307877	ENSGALG00000045984
gene:ENSGALG00000037692	5	complement(33736447..33738298)	0.166537	-2.97985	-7.88901	3.25614e-05	0.000168566	0.676821	ENSGALG00000037692
gene:ENSGALG00000029056	Z	complement(20906665..20934278)	0.149822	-2.9783	-7.88058	0.00141415	0.0049136	1	ENSGALG00000029056
MYL1	7	complement(2795396..2813128)	0.162447	-2.97766	-7.87705	0.00100981	0.00365822	1	ENSGALG00000002907
gene:ENSGALG00000039312	18	complement(1678958..1689569)	0.0447773	-2.97632	-7.86976	7.14888e-05	0.000341855	1	ENSGALG00000039312
gene:ENSGALG00000046817	8	11602708..11637021	0.0563335	-2.9686	-7.82774	0.0191565	0.0470969	1	ENSGALG00000046817
gene:ENSGALG00000054768	23	3529278..3554337	0.010188	-2.96808	-7.82496	0.000222631	0.000948635	1	ENSGALG00000054768
SHISAL1	1	complement(69294587..69354684)	0.0633346	-2.96514	-7.80902	0.0171008	0.0428156	1	ENSGALG00000036598
UBXN11	23	319933..327145	0.0537293	-2.96509	-7.80873	0.0150447	0.0383515	1	ENSGALG00000054685
gene:ENSGALG00000052922	1	105065152..105086755	0.00335048	-2.96508	-7.80868	0.0139222	0.0359101	1	ENSGALG00000052922
SNCA	4	complement(35370112..35436997)	0.0511209	-2.96506	-7.8086	0.0173991	0.0434684	1	ENSGALG00000010379
gene:ENSGALG00000045823	31	complement(3601988..3607825)	0.11819	-2.96503	-7.80841	0.0163182	0.0411229	1	ENSGALG00000045823
gene:ENSGALG00000047045	20	3293664..3301616	0.0898076	-2.96065	-7.78475	7.16799e-08	6.24755e-07	0.00148994	ENSGALG00000047045
NTRK2	Z	40301107..40506493	1.43753	-2.95853	-7.7733	1.31177e-18	4.62993e-17	2.72665e-14	ENSGALG00000012594
gene:ENSGALG00000049041	3	50704963..50714077	0.0862255	-2.9575	-7.76776	2.95692e-07	2.30218e-06	0.00614626	ENSGALG00000049041
DAB1	8	complement(26201306..26289893)	7.6356	-2.9542	-7.75002	5.20867e-42	8.24929e-40	1.08267e-37	ENSGALG00000010857
gene:ENSGALG00000049970	W	5291751..5293886	0.0327353	-2.95139	-7.73495	0.0209197	0.050845	1	ENSGALG00000049970
gene:ENSGALG00000049452	10	complement(13859481..13862778)	0.132313	-2.95023	-7.72875	1.31133e-06	9.00963e-06	0.0272574	ENSGALG00000049452
gene:ENSGALG00000050420	2	77796122..77838063	1.32835	-2.94424	-7.69669	5.70538e-10	6.88286e-09	1.18592e-05	ENSGALG00000050420
gene:ENSGALG00000043772	27	2264729..2273025	0.90192	-2.94224	-7.68601	2.31144e-15	5.71842e-14	4.80456e-11	ENSGALG00000043772
gene:ENSGALG00000037894	3	31801608..31831040	0.0336626	-2.94209	-7.68525	2.00903e-09	2.22518e-08	4.17597e-05	ENSGALG00000037894
gene:ENSGALG00000053227	9	complement(8956513..8974264)	0.0165693	-2.94053	-7.67691	5.03755e-05	0.000248856	1	ENSGALG00000053227
gene:ENSGALG00000050686	13	2464338..2466341	0.10247	-2.94025	-7.67542	0.00193586	0.00650198	1	ENSGALG00000050686
SCARB2	4	49916846..49938073	153.49	-2.93883	-7.66788	1.29791e-57	3.75787e-55	2.69785e-53	ENSGALG00000011499
ACACB	15	6963505..6970903	0.705748	-2.93468	-7.64587	1.02779e-08	1.02337e-07	0.000213636	ENSGALG00000005043
gene:ENSGALG00000050957	1	complement(71423218..71432918)	0.739554	-2.93312	-7.6376	2.67893e-21	1.15175e-19	5.56843e-17	ENSGALG00000050957
gene:ENSGALG00000037810	9	10007773..10030126	0.0851786	-2.9321	-7.63218	1.62114e-11	2.45624e-10	3.36971e-07	ENSGALG00000037810
CPED1	1	complement(23415784..23554158)	17.7552	-2.93047	-7.62358	4.571e-69	1.84132e-66	9.50127e-65	ENSGALG00000009002
gene:ENSGALG00000051042	11	complement(14719077..14728120)	0.00284344	-2.92519	-7.59575	0.147053	#N/A	1	ENSGALG00000051042
gene:ENSGALG00000047706	8	11951332..11954052	0.623605	-2.92305	-7.58449	1.4526e-11	2.21719e-10	3.01938e-07	ENSGALG00000047706
gene:ENSGALG00000051831	10	complement(8707667..8717325)	0.220145	-2.92011	-7.56906	2.29634e-06	1.49828e-05	0.0477317	ENSGALG00000051831
gene:ENSGALG00000028858	26	3145905..3149866	0.0937252	-2.91737	-7.55467	0.000425389	0.00170432	1	ENSGALG00000028858
ZNF804B	2	21172333..21382361	0.0265627	-2.90696	-7.50037	0.0115764	0.0305831	1	ENSGALG00000009004
gene:ENSGALG00000049578	5	12277325..12293994	0.0250757	-2.90625	-7.49665	0.0379115	0.0830575	1	ENSGALG00000049578
gene:ENSGALG00000047047	5	complement(12352117..12369961)	0.177769	-2.90491	-7.4897	7.97717e-08	6.89767e-07	0.00165813	ENSGALG00000047047
gene:ENSGALG00000049165	1	complement(148079071..148456368)	0.169115	-2.90173	-7.47321	0.00108066	0.00388601	1	ENSGALG00000049165
gene:ENSGALG00000050033	3	complement(46953567..46963039)	0.0491946	-2.90148	-7.47194	9.19037e-06	5.35695e-05	0.191031	ENSGALG00000050033
gene:ENSGALG00000028316	2	complement(115277568..115277646)	0.320766	-2.90021	-7.46533	0.137783	#N/A	1	ENSGALG00000028316
NTS	1	42207171..42220099	0.0154134	-2.89906	-7.45942	0.137858	#N/A	1	ENSGALG00000027192
gene:ENSGALG00000002671	15	3797791..3988984	0.264703	-2.8977	-7.45236	2.14204e-09	2.3584e-08	4.45244e-05	ENSGALG00000002671
gene:ENSGALG00000054105	31	complement(6028268..6029937)	0.0144993	-2.89589	-7.44304	0.150722	#N/A	1	ENSGALG00000054105
gene:ENSGALG00000048609	5	complement(3409810..3417571)	0.0664975	-2.89502	-7.43855	6.93178e-07	5.01805e-06	0.0144084	ENSGALG00000048609
gene:ENSGALG00000034054	27	complement(7422082..7426747)	0.01414	-2.89252	-7.42564	0.138288	#N/A	1	ENSGALG00000034054
KY	9	complement(3857750..3879247)	0.00764822	-2.89098	-7.41774	0.138456	#N/A	1	ENSGALG00000044975
RD3L	5	complement(50768169..50771131)	0.12296	-2.88984	-7.41187	0.00115593	0.00412606	1	ENSGALG00000027643
gene:ENSGALG00000047767	3	complement(1791912..1859384)	0.00234233	-2.8894	-7.4096	0.000691955	0.00261779	1	ENSGALG00000047767
gene:ENSGALG00000054280	10	complement(19951997..19990256)	0.00409379	-2.88939	-7.40957	0.000927909	0.00339269	1	ENSGALG00000054280
gene:ENSGALG00000050006	2	110415355..110418349	0.0518511	-2.88926	-7.40892	0.000745753	0.00279733	1	ENSGALG00000050006
DEFB4A	3	107453344..107455847	27.8396	-2.88798	-7.40231	1.80967e-21	7.90879e-20	3.76159e-17	ENSGALG00000016669
gene:ENSGALG00000049161	3	complement(95837652..95844249)	0.303922	-2.88685	-7.39652	3.91401e-13	7.50219e-12	8.13567e-09	ENSGALG00000049161
gene:ENSGALG00000054389	1	complement(95571074..95576552)	0.00441418	-2.88678	-7.39618	0.138514	#N/A	1	ENSGALG00000054389
CARD10	1	51238459..51251963	5.06275	-2.88555	-7.38986	3.41271e-13	6.58678e-12	7.09367e-09	ENSGALG00000042365
gene:ENSGALG00000040680	1	complement(134737011..134748160)	0.112271	-2.88508	-7.38745	6.39881e-10	7.64968e-09	1.33006e-05	ENSGALG00000040680
gene:ENSGALG00000052001	10	complement(12943331..12948551)	0.00478165	-2.88489	-7.3865	0.134019	#N/A	1	ENSGALG00000052001
LIPC	10	complement(7430735..7445902)	318.802	-2.88419	-7.38291	2.75865e-48	5.80885e-46	5.73414e-44	ENSGALG00000004230
gga-mir-1754	9	complement(23593477..23593538)	0.401741	-2.8832	-7.37787	0.133891	#N/A	1	ENSGALG00000032147
gene:ENSGALG00000048718	27	complement(2710417..2711982)	0.0328846	-2.8824	-7.37377	0.133729	#N/A	1	ENSGALG00000048718
gene:ENSGALG00000054451	6	22568581..22579715	0.0022754	-2.88215	-7.37247	0.131533	#N/A	1	ENSGALG00000054451
gene:ENSGALG00000050810	12	19187212..19193743	0.00387885	-2.88215	-7.37247	0.131533	#N/A	1	ENSGALG00000050810
gene:ENSGALG00000053556	Z	29368981..29370468	0.0169618	-2.88214	-7.37244	0.131534	#N/A	1	ENSGALG00000053556
gene:ENSGALG00000017841	23	complement(576114..576199)	0.290245	-2.88214	-7.37242	0.131535	#N/A	1	ENSGALG00000017841
gene:ENSGALG00000048036	5	45719676..45722528	0.00874043	-2.88214	-7.37241	0.131535	#N/A	1	ENSGALG00000048036
gene:ENSGALG00000053584	W	complement(3862514..3865009)	0.00999056	-2.88214	-7.37241	0.131535	#N/A	1	ENSGALG00000053584
gene:ENSGALG00000048521	4	74182507..74191040	0.00292155	-2.88213	-7.37238	0.131536	#N/A	1	ENSGALG00000048521
MYBPC1	1	complement(55597280..55669104)	0.00549583	-2.88212	-7.37235	0.131537	#N/A	1	ENSGALG00000012783
gene:ENSGALG00000054296	3	complement(92150319..92153709)	0.00723455	-2.88212	-7.37231	0.131538	#N/A	1	ENSGALG00000054296
gene:ENSGALG00000054775	2	complement(122513246..122514823)	0.0153132	-2.88211	-7.37228	0.131539	#N/A	1	ENSGALG00000054775
gene:ENSGALG00000050254	4	47741657..47765921	0.000994832	-2.88211	-7.37228	0.131539	#N/A	1	ENSGALG00000050254
gene:ENSGALG00000050682	15	12196520..12238799	0.000577836	-2.8821	-7.37225	0.13154	#N/A	1	ENSGALG00000050682
gene:ENSGALG00000050594	1	78925717..78977145	0.0155369	-2.8821	-7.37225	0.13154	#N/A	1	ENSGALG00000050594
gene:ENSGALG00000049820	2	128674343..128685972	0.00209475	-2.8821	-7.37225	0.13154	#N/A	1	ENSGALG00000049820
gene:ENSGALG00000053414	13	complement(16193902..16200969)	0.00344679	-2.8821	-7.37225	0.13154	#N/A	1	ENSGALG00000053414
gene:ENSGALG00000051914	1	155891997..155893346	0.0230248	-2.8821	-7.37224	0.13154	#N/A	1	ENSGALG00000051914
gene:ENSGALG00000051191	2	94461332..94467718	0.00372454	-2.8821	-7.37223	0.13154	#N/A	1	ENSGALG00000051191
5S_rRNA_1	1	complement(45574837..45574942)	0.227007	-2.8821	-7.37222	0.131541	#N/A	1	ENSGALG00000028788
gene:ENSGALG00000033082	15	complement(703549..703644)	0.250654	-2.8821	-7.37222	0.131541	#N/A	1	ENSGALG00000033082
gene:ENSGALG00000047078	20	complement(9220036..9229449)	0.00255345	-2.8821	-7.37221	0.131541	#N/A	1	ENSGALG00000047078
gene:ENSGALG00000054969	6	26854632..26873479	0.00127406	-2.8821	-7.3722	0.131541	#N/A	1	ENSGALG00000054969
gene:ENSGALG00000053314	Z	complement(74200150..74378223)	0.034231	-2.88209	-7.37218	0.132398	#N/A	1	ENSGALG00000053314
gene:ENSGALG00000041688	3	69150141..69190801	0.000581948	-2.88209	-7.37215	0.131542	#N/A	1	ENSGALG00000041688
SMPX	1	120533946..120578001	0.00757816	-2.88208	-7.37212	0.131862	#N/A	1	ENSGALG00000019157
gene:ENSGALG00000053598	1	72212309..72228060	0.00148164	-2.88208	-7.37212	0.131544	#N/A	1	ENSGALG00000053598
gene:ENSGALG00000053109	2	complement(3374502..3382761)	0.00282553	-2.88208	-7.37212	0.131544	#N/A	1	ENSGALG00000053109
gene:ENSGALG00000047084	1	complement(132918325..132940189)	0.00109328	-2.88208	-7.37211	0.132295	#N/A	1	ENSGALG00000047084
gene:ENSGALG00000045962	17	complement(521821..523563)	0.0133858	-2.88207	-7.37209	0.131544	#N/A	1	ENSGALG00000045962
gene:ENSGALG00000046917	1	182294525..182301327	0.00337546	-2.88207	-7.37206	0.131545	#N/A	1	ENSGALG00000046917
FABP9	2	complement(121340221..121344668)	0.0288846	-2.88207	-7.37206	0.131545	#N/A	1	ENSGALG00000032453
gene:ENSGALG00000048780	12	726316..737097	0.00212713	-2.88206	-7.37202	0.131546	#N/A	1	ENSGALG00000048780
gene:ENSGALG00000049760	14	complement(6964947..6973315)	0.00276453	-2.88206	-7.37201	0.131547	#N/A	1	ENSGALG00000049760
gene:ENSGALG00000053171	4	27181062..27185504	0.00506551	-2.88204	-7.37192	0.131549	#N/A	1	ENSGALG00000053171
gene:ENSGALG00000055110	5	complement(31226930..31240399)	0.00167083	-2.88204	-7.37192	0.131549	#N/A	1	ENSGALG00000055110
FAM163A	8	complement(6487371..6488568)	0.0468876	-2.88204	-7.37192	0.131713	#N/A	1	ENSGALG00000020984
gene:ENSGALG00000053445	2	22192207..22194443	0.0100172	-2.88203	-7.37188	0.13155	#N/A	1	ENSGALG00000053445
gene:ENSGALG00000048366	2	23424717..23426539	0.0128297	-2.87982	-7.36061	0.138616	#N/A	1	ENSGALG00000048366
gene:ENSGALG00000021848	Z	9136599..9137711	19.9052	-2.87926	-7.35774	2.11382e-25	1.28423e-23	4.39378e-21	ENSGALG00000021848
gene:ENSGALG00000027776	4	complement(89706515..89706623)	0.221098	-2.87838	-7.35324	0.152843	#N/A	1	ENSGALG00000027776
gene:ENSGALG00000054228	5	6560242..6561636	0.0172758	-2.87838	-7.35324	0.15283	#N/A	1	ENSGALG00000054228
gene:ENSGALG00000051783	6	complement(36299339..36301375)	0.011831	-2.87838	-7.35324	0.152799	#N/A	1	ENSGALG00000051783
gene:ENSGALG00000053616	12	complement(6844131..6851635)	0.0735502	-2.87721	-7.34725	4.48977e-07	3.3833e-06	0.00933243	ENSGALG00000053616
gene:ENSGALG00000048258	1	complement(941261..943714)	0.0347965	-2.8771	-7.34671	0.138622	#N/A	1	ENSGALG00000048258
gene:ENSGALG00000054207	5	48069906..48075392	0.00434402	-2.8771	-7.34671	0.13863	#N/A	1	ENSGALG00000054207
ZFAND4	6	complement(18594248..18614513)	11.801	-2.87276	-7.32463	1.2811e-28	1.00164e-26	2.6629e-24	ENSGALG00000005893
NPY7R	13	complement(14032708..14037944)	0.0422244	-2.87267	-7.32422	0.0270511	0.0626502	1	ENSGALG00000021303
gene:ENSGALG00000016934	1	163198688..163201888	0.48529	-2.86886	-7.30487	1.06845e-10	1.44409e-09	2.22089e-06	ENSGALG00000016934
gene:ENSGALG00000052949	5	complement(49651508..49654113)	0.0792591	-2.86805	-7.30078	0.139031	#N/A	1	ENSGALG00000052949
gene:ENSGALG00000048526	7	19292475..19310862	0.00120259	-2.86805	-7.30078	0.139084	#N/A	1	ENSGALG00000048526
gene:ENSGALG00000047509	1	8625872..8654721	0.000752485	-2.8648	-7.28437	0.138932	#N/A	1	ENSGALG00000047509
gene:ENSGALG00000055004	10	1139962..1141364	0.0348158	-2.86183	-7.26939	0.154589	#N/A	1	ENSGALG00000055004
CPN1	6	22997062..23003524	489.431	-2.85815	-7.25084	1.02542e-53	2.60289e-51	2.13144e-49	ENSGALG00000007090
gene:ENSGALG00000049994	7	complement(21670226..21678452)	0.311206	-2.85136	-7.2168	5.35403e-13	1.01029e-11	1.11289e-08	ENSGALG00000049994
gene:ENSGALG00000054203	5	complement(12374098..12388203)	0.0901007	-2.85114	-7.21568	2.10187e-06	1.3879e-05	0.0436894	ENSGALG00000054203
gene:ENSGALG00000031532	20	complement(4138763..4143853)	0.0131408	-2.85094	-7.21472	0.0264226	0.0614472	1	ENSGALG00000031532
gene:ENSGALG00000051006	3	23402707..23425077	0.0274574	-2.85013	-7.21067	4.5447e-08	4.10597e-07	0.000944662	ENSGALG00000051006
CYYR1	1	complement(104196793..104251356)	0.768806	-2.84979	-7.20896	0.000931177	0.00340329	1	ENSGALG00000053764
gene:ENSGALG00000055076	1	complement(31321907..31329378)	0.0142683	-2.84925	-7.20627	0.0244167	0.0576137	1	ENSGALG00000055076
gene:ENSGALG00000045001	Z	complement(70573023..70586326)	0.00489547	-2.84698	-7.19494	0.0202499	0.0493725	1	ENSGALG00000045001
STON1	3	complement(8270256..8292236)	4.8345	-2.84444	-7.18227	7.01266e-52	1.64487e-49	1.45765e-47	ENSGALG00000009092
gene:ENSGALG00000051476	2	complement(29492477..29564502)	0.00794471	-2.84287	-7.17444	8.95316e-07	6.33456e-06	0.01861	ENSGALG00000051476
gene:ENSGALG00000030510	10	complement(16241935..16246117)	0.414797	-2.84109	-7.16563	1.10682e-13	2.25129e-12	2.30063e-09	ENSGALG00000030510
gene:ENSGALG00000036399	9	complement(8543615..8548205)	0.164324	-2.84069	-7.16362	1.22419e-08	1.20277e-07	0.000254461	ENSGALG00000036399
gene:ENSGALG00000053492	12	complement(18657610..18665620)	0.0135543	-2.83996	-7.15999	0.00695694	0.019787	1	ENSGALG00000053492
gene:ENSGALG00000050914	3	91851695..91866989	0.0349908	-2.83871	-7.15382	4.02178e-06	2.50668e-05	0.0835966	ENSGALG00000050914
STX19	1	complement(91145013..91160961)	0.0488047	-2.83827	-7.15163	0.00502385	0.0149234	1	ENSGALG00000015413
gene:ENSGALG00000053507	1	59915747..59917168	0.0753108	-2.83823	-7.15144	0.0046056	0.0138564	1	ENSGALG00000053507
U5_5	8	complement(21119372..21119486)	0.546984	-2.83605	-7.1406	0.0257092	0.060158	1	ENSGALG00000053600
gene:ENSGALG00000052492	1	125146330..125162235	0.00411027	-2.83571	-7.13896	0.0282807	0.0650015	1	ENSGALG00000052492
gene:ENSGALG00000052570	21	complement(1781527..1795065)	0.00807545	-2.83455	-7.13322	0.0103126	0.0276665	1	ENSGALG00000052570
TENM4	1	193461898..193803700	1.34601	-2.83374	-7.12922	3.99466e-27	2.81449e-25	8.3033e-23	ENSGALG00000033966
KCNJ5	24	1097586..1142577	3.00275	-2.83047	-7.11305	1.1658e-18	4.13836e-17	2.42323e-14	ENSGALG00000001181
DLGAP1	2	100491423..100845080	0.0400723	-2.82829	-7.10234	0.0026383	0.00850219	1	ENSGALG00000014793
gene:ENSGALG00000054152	Z	9909565..9912547	1.53131	-2.82724	-7.09717	2.79234e-18	9.42477e-17	5.80415e-14	ENSGALG00000054152
gene:ENSGALG00000050197	1	complement(78488632..78525563)	0.000566239	-2.82363	-7.07943	0.159998	#N/A	1	ENSGALG00000050197
gene:ENSGALG00000048560	1	complement(202285..203838)	0.348254	-2.81726	-7.04821	0.000920092	0.0033681	1	ENSGALG00000048560
gene:ENSGALG00000055078	20	4966750..4971884	0.128498	-2.81612	-7.04267	0.0027331	0.00878022	1	ENSGALG00000055078
gene:ENSGALG00000037493	5	complement(31427653..31433615)	1.25561	-2.81216	-7.02333	4.28551e-29	3.49826e-27	8.90785e-25	ENSGALG00000037493
gene:ENSGALG00000047137	14	1189704..1191880	0.524988	-2.8074	-7.00023	2.23595e-09	2.45305e-08	4.64764e-05	ENSGALG00000047137
CTSV	Z	41419265..41425489	583.816	-2.8058	-6.99248	1.58187e-28	1.2316e-26	3.28808e-24	ENSGALG00000012610
gene:ENSGALG00000019175	1	complement(110980772..110999784)	0.393199	-2.80174	-6.97283	3.05817e-08	2.8334e-07	0.000635672	ENSGALG00000019175
PAPLN	5	complement(26533055..26554073)	5.22014	-2.80098	-6.96912	9.08109e-17	2.6375e-15	1.88759e-12	ENSGALG00000009315
gene:ENSGALG00000050676	2	77415602..77769332	1.15196	-2.80038	-6.96625	6.0551e-11	8.468e-10	1.25861e-06	ENSGALG00000050676
gene:ENSGALG00000050672	Z	complement(77756523..78698895)	0.0201059	-2.80021	-6.96541	0.0356134	0.0788149	1	ENSGALG00000050672
SLITRK6	1	151668738..151671260	0.724988	-2.79709	-6.95037	3.23225e-10	4.04961e-09	6.71856e-06	ENSGALG00000016904
gene:ENSGALG00000050348	11	13114652..13281703	0.0483864	-2.7954	-6.94223	1.67199e-17	5.20706e-16	3.4754e-13	ENSGALG00000050348
gene:ENSGALG00000054655	Z	complement(765431..807123)	1.81416	-2.78808	-6.9071	2.25156e-12	3.83821e-11	4.68009e-08	ENSGALG00000054655
gene:ENSGALG00000047249	Z	complement(16419056..16451893)	0.0922087	-2.78182	-6.87719	5.7486e-18	1.882e-16	1.1949e-13	ENSGALG00000047249
gene:ENSGALG00000001824	11	1164536..1167744	93.6931	-2.78081	-6.87237	1.73736e-21	7.6107e-20	3.61128e-17	ENSGALG00000001824
gene:ENSGALG00000054351	11	4375440..4426418	0.0262596	-2.77823	-6.86012	1.09506e-09	1.26732e-08	2.2762e-05	ENSGALG00000054351
AvBD5	3	complement(107467262..107468665)	0.379316	-2.77678	-6.8532	0.000614858	0.0023574	1	ENSGALG00000042193
PTGER4	Z	12839346..12850017	4.04178	-2.77585	-6.84878	1.1055e-25	6.92057e-24	2.29789e-21	ENSGALG00000014824
COL9A1	3	82821169..82887349	0.0776048	-2.77555	-6.84739	4.86966e-05	0.000241657	1	ENSGALG00000015970
gene:ENSGALG00000030996	15	6953787..6954986	0.345607	-2.77442	-6.84201	0.00142169	0.00493885	1	ENSGALG00000030996
gene:ENSGALG00000052039	12	14026211..14032278	0.196879	-2.77106	-6.82607	1.73469e-09	1.93988e-08	3.60572e-05	ENSGALG00000052039
gene:ENSGALG00000006544	12	11752319..11755128	0.893995	-2.76304	-6.78827	9.39695e-07	6.61571e-06	0.0195325	ENSGALG00000006544
gene:ENSGALG00000003990	6	complement(11290532..11295363)	6.74371	-2.76174	-6.78216	2.01366e-25	1.23553e-23	4.1856e-21	ENSGALG00000003990
gene:ENSGALG00000038090	1	complement(25554762..25711679)	0.0106452	-2.76	-6.77395	1.93579e-11	2.88809e-10	4.02373e-07	ENSGALG00000038090
gene:ENSGALG00000049573	5	complement(25760262..25763033)	0.0370642	-2.75912	-6.76984	0.00512492	0.0151919	1	ENSGALG00000049573
gene:ENSGALG00000050520	W	3270682..3273159	0.0410405	-2.75907	-6.76959	0.00550653	0.0161641	1	ENSGALG00000050520
SCNN1B	14	complement(7361816..7370915)	0.0927949	-2.75769	-6.76312	0.000197706	0.000853833	1	ENSGALG00000006202
SLC6A1	12	4639388..4696883	0.0785307	-2.75511	-6.75104	0.00211628	0.00702142	1	ENSGALG00000004921
gene:ENSGALG00000041044	17	complement(9188534..9193915)	4.02307	-2.75004	-6.72736	1.04275e-52	2.57629e-50	2.16746e-48	ENSGALG00000041044
gene:ENSGALG00000054949	5	complement(13883040..13895388)	0.0431343	-2.74248	-6.69219	1.05622e-06	7.38e-06	0.0219546	ENSGALG00000054949
gene:ENSGALG00000043925	28	2086416..2106318	0.230276	-2.73732	-6.66832	1.17976e-21	5.33196e-20	2.45226e-17	ENSGALG00000043925
RAB39B	4	14195244..14202404	27.9975	-2.73512	-6.65816	7.54525e-45	1.33156e-42	1.56836e-40	ENSGALG00000040784
FGF7	10	10988962..11016023	0.379061	-2.73218	-6.64457	0.000412353	0.00165818	1	ENSGALG00000028158
gene:ENSGALG00000049881	1	129911656..129937266	0.0160868	-2.73101	-6.63922	1.07195e-05	6.14009e-05	0.222815	ENSGALG00000049881
SCRT2	20	9917640..9920382	0.211681	-2.729	-6.62997	0.00127946	0.00450132	1	ENSGALG00000028912
gene:ENSGALG00000051803	3	complement(24740796..24769868)	0.0612585	-2.72883	-6.62916	1.82497e-08	1.74673e-07	0.000379337	ENSGALG00000051803
gene:ENSGALG00000009458	9	complement(20477304..20626551)	0.463139	-2.72528	-6.61289	1.00335e-11	1.58096e-10	2.08556e-07	ENSGALG00000009458
gene:ENSGALG00000042383	4	complement(29928099..29945877)	0.445246	-2.72404	-6.60719	1.32947e-17	4.20394e-16	2.76343e-13	ENSGALG00000042383
gene:ENSGALG00000053565	1	complement(13012496..13049469)	0.0265746	-2.72239	-6.59967	0.0343518	0.0763602	1	ENSGALG00000053565
gene:ENSGALG00000033461	7	31212705..31221718	0.507395	-2.72081	-6.59243	4.70854e-05	0.000234604	0.978717	ENSGALG00000033461
gene:ENSGALG00000053831	1	63922193..63958122	0.001699	-2.71874	-6.583	0.0316445	0.0713174	1	ENSGALG00000053831
gene:ENSGALG00000035438	10	12451004..12474039	0.00265264	-2.71845	-6.58166	0.0255417	0.0598492	1	ENSGALG00000035438
gene:ENSGALG00000052792	13	9374939..9383799	0.00683625	-2.71843	-6.58158	0.0244157	0.0576137	1	ENSGALG00000052792
PLN	3	complement(62988800..62988958)	0.377563	-2.71841	-6.58148	0.0281894	0.0648449	1	ENSGALG00000027583
gene:ENSGALG00000054925	9	complement(5904360..5965738)	0.000966227	-2.71839	-6.5814	0.0296917	0.0676736	1	ENSGALG00000054925
gene:ENSGALG00000051664	3	complement(68615718..68627456)	0.00503245	-2.71836	-6.58123	0.0278958	0.0642843	1	ENSGALG00000051664
gene:ENSGALG00000045907	1	42389054..42390064	0.0576671	-2.71831	-6.58101	0.0299644	0.0682197	1	ENSGALG00000045907
gene:ENSGALG00000054295	3	complement(100604810..100633515)	0.00467101	-2.71741	-6.57691	0.00185857	0.00627476	1	ENSGALG00000054295
gene:ENSGALG00000041397	4	4114935..4125868	1.3733	-2.71731	-6.57648	7.52553e-12	1.19698e-10	1.56426e-07	ENSGALG00000041397
gene:ENSGALG00000053693	3	complement(24720291..24727015)	0.0903307	-2.71718	-6.57588	8.90615e-07	6.30811e-06	0.0185123	ENSGALG00000053693
CCLI5	19	4937405..4939029	0.0429499	-2.71547	-6.56809	0.0332398	0.0742714	1	ENSGALG00000024470
gene:ENSGALG00000030809	3	complement(9978565..9982156)	2.87518	-2.71335	-6.55842	4.37546e-15	1.04886e-13	9.09482e-11	ENSGALG00000030809
gene:ENSGALG00000053155	2	complement(16691986..16699693)	0.0174379	-2.71177	-6.55123	0.00248818	0.00807884	1	ENSGALG00000053155
gene:ENSGALG00000045612	Z	complement(12650784..12730717)	1.2357	-2.70783	-6.53337	3.44348e-57	9.81657e-55	7.15762e-53	ENSGALG00000045612
gene:ENSGALG00000048376	7	24410263..24434601	0.0344719	-2.70755	-6.5321	7.17624e-08	6.2518e-07	0.00149165	ENSGALG00000048376
FZD2	27	complement(3904120..3905793)	25.5034	-2.70586	-6.52445	1.55599e-18	5.40947e-17	3.23428e-14	ENSGALG00000030847
gene:ENSGALG00000052841	2	132219873..132222528	0.283464	-2.70258	-6.50964	2.28258e-07	1.8114e-06	0.00474457	ENSGALG00000052841
gene:ENSGALG00000054988	11	complement(18609053..18612866)	0.243451	-2.70225	-6.50815	6.93537e-07	5.01805e-06	0.0144158	ENSGALG00000054988
gene:ENSGALG00000053466	24	complement(825814..847376)	0.0170686	-2.69576	-6.47896	3.73934e-05	0.000190557	0.777258	ENSGALG00000053466
gene:ENSGALG00000049234	8	complement(26591788..26603679)	0.0145855	-2.69029	-6.45445	0.00436528	0.0132322	1	ENSGALG00000049234
gene:ENSGALG00000013001	2	77878228..78042678	8.0579	-2.68809	-6.44458	2.50844e-14	5.5401e-13	5.21405e-10	ENSGALG00000013001
YPEL2	19	7369597..7400205	23.6374	-2.68502	-6.43092	4.69153e-25	2.7686e-23	9.75182e-21	ENSGALG00000028801
gene:ENSGALG00000052328	2	77868375..77907969	1.49773	-2.67962	-6.40686	7.58548e-10	8.99289e-09	1.57672e-05	ENSGALG00000052328
RAD9B	15	6242793..6250178	2.96678	-2.67929	-6.40541	2.13014e-25	1.28992e-23	4.42771e-21	ENSGALG00000047781
gene:ENSGALG00000055124	3	complement(10594559..10612508)	0.823889	-2.67739	-6.39696	1.17221e-24	6.74566e-23	2.43655e-20	ENSGALG00000055124
gene:ENSGALG00000051970	21	1876004..1880931	0.0797659	-2.6758	-6.38992	0.00975327	0.0264068	1	ENSGALG00000051970
gene:ENSGALG00000041782	7	complement(33727145..33917358)	0.0725222	-2.67565	-6.38926	8.6209e-28	6.38981e-26	1.79194e-23	ENSGALG00000041782
gene:ENSGALG00000050628	4	8288399..8292285	0.0253139	-2.6754	-6.38817	0.00693495	0.0197275	1	ENSGALG00000050628
gene:ENSGALG00000055128	12	complement(17389448..17464280)	0.00129914	-2.67538	-6.38807	0.00631424	0.0182247	1	ENSGALG00000055128
gene:ENSGALG00000048247	31	317965..319691	0.0596201	-2.67531	-6.38777	0.00813747	0.0226407	1	ENSGALG00000048247
gene:ENSGALG00000047824	10	2191912..2215531	0.00404805	-2.67529	-6.38766	0.00819402	0.0227673	1	ENSGALG00000047824
gene:ENSGALG00000052137	Z	complement(38462585..38482711)	0.0764375	-2.67253	-6.37544	4.24406e-11	6.06341e-10	8.8217e-07	ENSGALG00000052137
gene:ENSGALG00000053758	Z	complement(70608612..70642889)	0.00274488	-2.67085	-6.36805	0.010863	0.0289087	1	ENSGALG00000053758
gene:ENSGALG00000054640	3	17077048..17098359	0.0113403	-2.66616	-6.34738	0.00014546	0.00065043	1	ENSGALG00000054640
WFIKKN2	18	complement(10096028..10100634)	0.0835923	-2.66277	-6.33248	0.00128442	0.00451617	1	ENSGALG00000007367
C3orf18	12	complement(2164236..2173206)	1.99428	-2.65825	-6.31265	3.7194e-23	1.91446e-21	7.73115e-19	ENSGALG00000002240
gene:ENSGALG00000049974	1	complement(47928965..47941053)	0.0172475	-2.65717	-6.30796	0.00152765	0.00527729	1	ENSGALG00000049974
SLC30A8	2	135661556..135682093	0.103755	-2.65555	-6.30087	0.00295957	0.00941473	1	ENSGALG00000034377
gene:ENSGALG00000054524	20	11307406..11365028	0.00353982	-2.65362	-6.29244	0.00095414	0.0034783	1	ENSGALG00000054524
GPR143	1	126518232..126531997	0.103004	-2.65256	-6.2878	0.0100849	0.0271382	1	ENSGALG00000016615
MYH1C	18	complement(609685..626955)	0.0535453	-2.6515	-6.28322	0.000333811	0.00137242	1	ENSGALG00000032404
AvBD1	3	complement(107430692..107459717)	29.2325	-2.64815	-6.26862	9.08541e-16	2.35315e-14	1.88849e-11	ENSGALG00000022815
gene:ENSGALG00000051862	Z	24744085..24750852	0.102738	-2.64722	-6.26459	1.17559e-07	9.85241e-07	0.00244358	ENSGALG00000051862
gene:ENSGALG00000023622	Z	9152592..9154039	0.068598	-2.64688	-6.26311	0.0697358	0.136179	1	ENSGALG00000023622
EDN1	2	complement(62675250..62679088)	1.75486	-2.64667	-6.2622	4.79427e-08	4.3188e-07	0.000996537	ENSGALG00000012735
ARMC4	2	15599282..15670561	0.0485887	-2.64504	-6.25513	0.00118961	0.00422855	1	ENSGALG00000007417
SPHKAP	9	complement(9726068..9792058)	0.233617	-2.64497	-6.25484	0.000446493	0.00178193	1	ENSGALG00000002974
gene:ENSGALG00000046813	12	14314909..14359106	0.00374064	-2.64474	-6.25383	0.00235653	0.0076986	1	ENSGALG00000046813
RET	6	complement(5520195..5598425)	8.56727	-2.64041	-6.23509	3.3928e-07	2.60974e-06	0.00705228	ENSGALG00000002555
LRP2BP	4	39256632..39264968	5.80841	-2.63953	-6.2313	1.42648e-22	6.95596e-21	2.96508e-18	ENSGALG00000045063
5S_rRNA_8	2	complement(44413238..44413356)	7.17367	-2.63845	-6.22664	0.00183395	0.0062013	1	ENSGALG00000017790
LYZ	1	35542896..35546583	0.804988	-2.63807	-6.22497	2.56977e-05	0.000136441	0.534153	ENSGALG00000009963
ALC	17	complement(10350513..10351698)	0.0687162	-2.63506	-6.21199	0.0522978	0.108241	1	ENSGALG00000040392
LOXL1	10	2780867..2794265	11.4492	-2.62909	-6.18637	5.01009e-33	5.21556e-31	1.0414e-28	ENSGALG00000038458
gene:ENSGALG00000048944	2	complement(129948078..129973660)	0.0150251	-2.62673	-6.17626	3.29803e-05	0.000170325	0.685529	ENSGALG00000048944
gene:ENSGALG00000054484	6	complement(5669353..5776557)	0.00475573	-2.6263	-6.17441	0.0356875	0.0789505	1	ENSGALG00000054484
gene:ENSGALG00000028077	4	complement(30919367..30919539)	2.88471	-2.6263	-6.1744	4.42826e-06	2.73064e-05	0.0920457	ENSGALG00000028077
COL2A1	33	7292614..7310596	0.407189	-2.62505	-6.16907	2.93084e-10	3.70453e-09	6.09204e-06	ENSGALG00000030712
EFHC2	1	112372336..112431837	0.250083	-2.62438	-6.16621	4.66255e-06	2.85988e-05	0.0969157	ENSGALG00000016221
KLHL38	2	complement(138114616..138119541)	0.573239	-2.62375	-6.16351	1.20492e-08	1.18876e-07	0.000250454	ENSGALG00000038946
gene:ENSGALG00000045029	8	complement(21539142..21541771)	0.714093	-2.62125	-6.15281	6.33769e-12	1.02031e-10	1.31735e-07	ENSGALG00000045029
PID1	9	complement(9999445..10077916)	24.815	-2.61697	-6.13461	1.149e-46	2.21781e-44	2.38831e-42	ENSGALG00000002963
FREM1	Z	complement(31717415..31775790)	3.03603	-2.61466	-6.12478	4.05633e-38	5.60924e-36	8.43149e-34	ENSGALG00000005426
LAMB1	1	complement(15009296..15165846)	72.1936	-2.61129	-6.11051	1.08321e-47	2.20571e-45	2.25156e-43	ENSGALG00000007905
SLAMF8	25	2516848..2520385	0.290913	-2.60847	-6.09857	4.35983e-05	0.00021864	0.906234	ENSGALG00000027712
gene:ENSGALG00000045458	Z	63658906..63680592	0.0525958	-2.60599	-6.08811	7.35606e-08	6.39042e-07	0.00152903	ENSGALG00000045458
CADM2	1	complement(94731886..94975094)	0.048149	-2.59941	-6.06039	0.00483843	0.0144513	1	ENSGALG00000043393
gene:ENSGALG00000054699	4	complement(83766203..83773273)	0.0434214	-2.59919	-6.05946	0.000566631	0.00219612	1	ENSGALG00000054699
gene:ENSGALG00000038583	7	3763346..3781055	0.0314463	-2.59875	-6.0576	7.51479e-07	5.41194e-06	0.0156203	ENSGALG00000038583
gene:ENSGALG00000036075	13	complement(10549811..10554512)	0.0188191	-2.59719	-6.05107	0.025964	0.0606088	1	ENSGALG00000036075
gene:ENSGALG00000048878	1	1021093..1024340	0.0170977	-2.59543	-6.04371	0.0505414	0.105299	1	ENSGALG00000048878
ARHGEF4	9	complement(2459432..2493573)	1.59207	-2.59519	-6.0427	4.14146e-13	7.90333e-12	8.60844e-09	ENSGALG00000002193
gene:ENSGALG00000054922	3	complement(110804894..110807885)	0.0672935	-2.59453	-6.03994	0.000477232	0.00188633	1	ENSGALG00000054922
gene:ENSGALG00000051109	2	complement(128707438..128709735)	0.0398921	-2.59278	-6.03259	0.0143034	0.0367551	1	ENSGALG00000051109
MYH1B	18	complement(499232..517534)	0.00895338	-2.5913	-6.02642	0.0495992	0.103734	1	ENSGALG00000039977
gene:ENSGALG00000054382	20	3913435..3930539	0.00531016	-2.59089	-6.02472	0.0131258	0.0341459	1	ENSGALG00000054382
gene:ENSGALG00000048027	1	67474080..67493778	0.0064478	-2.59055	-6.02328	0.00280974	0.00899059	1	ENSGALG00000048027
gene:ENSGALG00000048729	18	11024811..11029993	0.0239052	-2.59041	-6.0227	0.00236611	0.00772719	1	ENSGALG00000048729
gene:ENSGALG00000054326	1	complement(22346306..22349849)	0.469907	-2.58941	-6.01853	3.22097e-11	4.68115e-10	6.69511e-07	ENSGALG00000054326
gene:ENSGALG00000033758	1	119638154..119650880	1.40113	-2.58854	-6.01491	3.06049e-25	1.82938e-23	6.36154e-21	ENSGALG00000033758
KCNAB1	9	complement(23040155..23068606)	0.137072	-2.58807	-6.01296	5.26191e-05	0.000258698	1	ENSGALG00000010269
gene:ENSGALG00000054404	24	2849715..2862368	0.0487843	-2.58799	-6.0126	1.81624e-05	9.93533e-05	0.377523	ENSGALG00000054404
gene:ENSGALG00000049518	26	complement(3054707..3093860)	0.00233113	-2.58784	-6.01197	0.013994	0.0360653	1	ENSGALG00000049518
gene:ENSGALG00000033254	2	128297877..128312145	0.0783403	-2.58646	-6.00623	0.00920594	0.0251721	1	ENSGALG00000033254
B3GALT1	7	complement(19190231..19191211)	0.0933604	-2.58644	-6.00614	0.011139	0.0295583	1	ENSGALG00000010931
DNMT3B	20	10249947..10263322	0.863415	-2.58098	-5.98345	1.01372e-16	2.91965e-15	2.10713e-12	ENSGALG00000041461
gene:ENSGALG00000001203	24	1450781..1454320	0.0625602	-2.57777	-5.97015	0.0454848	0.0964988	1	ENSGALG00000001203
gene:ENSGALG00000051789	1	complement(164780489..164780848)	0.154856	-2.57729	-5.96817	0.0384434	0.0840141	1	ENSGALG00000051789
gene:ENSGALG00000045282	Z	complement(64621856..64626315)	0.0377757	-2.57725	-5.968	0.0426271	0.0914213	1	ENSGALG00000045282
gene:ENSGALG00000050974	3	17054449..17059317	0.0109936	-2.57723	-5.96792	0.0366446	0.0807402	1	ENSGALG00000050974
gene:ENSGALG00000054029	1	complement(163024524..163025759)	0.0430267	-2.57722	-5.9679	0.042109	0.0905723	1	ENSGALG00000054029
gene:ENSGALG00000046679	8	20147159..20154512	0.00725457	-2.57721	-5.96784	0.0342648	0.0762217	1	ENSGALG00000046679
gene:ENSGALG00000030088	5	complement(33011772..33013712)	0.026985	-2.57717	-5.96766	0.0413459	0.0892416	1	ENSGALG00000030088
RAG1	5	19742333..19745458	0.0167959	-2.57716	-5.96763	0.038839	0.0847589	1	ENSGALG00000007938
LEF1	4	37872665..37926777	2.25569	-2.57489	-5.95827	4.14259e-15	9.96022e-14	8.6108e-11	ENSGALG00000031960
gene:ENSGALG00000053310	2	complement(145693876..145698491)	0.797866	-2.5738	-5.95377	9.98746e-17	2.88267e-15	2.07599e-12	ENSGALG00000053310
LECT1	1	167041408..167053133	0.202697	-2.57303	-5.95056	8.66348e-06	5.07859e-05	0.180079	ENSGALG00000016945
gene:ENSGALG00000005493	4	complement(2258265..2264371)	0.336586	-2.57163	-5.94481	9.53014e-05	0.000443591	1	ENSGALG00000005493
EDAR	1	complement(137823933..137849975)	0.196259	-2.56911	-5.93445	0.000216795	0.000926907	1	ENSGALG00000016809
ZFHX4	2	119316650..119443316	0.697504	-2.56825	-5.93089	1.32087e-18	4.65317e-17	2.74555e-14	ENSGALG00000037164
gene:ENSGALG00000016648	1	129773839..129788312	29.5084	-2.56737	-5.92729	4.50171e-61	1.46345e-58	9.35726e-57	ENSGALG00000016648
SLC26A1	Z	53622721..53657488	0.945562	-2.56699	-5.9257	2.96249e-14	6.4811e-13	6.15783e-10	ENSGALG00000027423
PADI1	21	complement(178543..188276)	0.552753	-2.56688	-5.92527	2.01586e-08	1.91657e-07	0.000419017	ENSGALG00000039572
gene:ENSGALG00000055046	4	31724169..31726040	0.0103029	-2.56564	-5.92018	0.198349	#N/A	1	ENSGALG00000055046
gene:ENSGALG00000047716	3	3642997..3646777	0.0427579	-2.56442	-5.91518	0.00269418	0.00867022	1	ENSGALG00000047716
gene:ENSGALG00000044191	26	complement(2104564..2109597)	0.129647	-2.56015	-5.8977	1.7959e-07	1.45471e-06	0.00373297	ENSGALG00000044191
gene:ENSGALG00000050356	W	complement(4377385..4378818)	0.306089	-2.55959	-5.89539	8.5141e-06	4.99576e-05	0.176974	ENSGALG00000050356
gene:ENSGALG00000039161	6	complement(11300093..11315071)	4.98042	-2.5595	-5.89502	9.69971e-20	3.78391e-18	2.01618e-15	ENSGALG00000039161
CXXC4	4	38979231..39067086	1.04833	-2.55865	-5.89157	9.0329e-11	1.2371e-09	1.87758e-06	ENSGALG00000053595
KAZALD1	6	complement(24015945..24019958)	0.684829	-2.55392	-5.87227	4.50665e-08	4.07357e-07	0.000936753	ENSGALG00000007837
gene:ENSGALG00000047384	4	13050893..13066362	0.0123592	-2.55033	-5.85766	0.00120831	0.00428598	1	ENSGALG00000047384
gene:ENSGALG00000053047	4	complement(17675272..17686155)	0.0466179	-2.54932	-5.8536	3.59693e-05	0.000183966	0.747657	ENSGALG00000053047
FBP2	Z	complement(41434019..41454584)	2.29225	-2.54896	-5.85213	1.46368e-15	3.71534e-14	3.0424e-11	ENSGALG00000012612
gene:ENSGALG00000051592	1	complement(186189506..186203613)	0.00137059	-2.5392	-5.81268	0.190991	#N/A	1	ENSGALG00000051592
gene:ENSGALG00000053202	4	complement(78188190..78193471)	0.00366079	-2.5392	-5.81268	0.190991	#N/A	1	ENSGALG00000053202
gene:ENSGALG00000051774	11	complement(12998531..13038380)	0.000485228	-2.5392	-5.81268	0.190991	#N/A	1	ENSGALG00000051774
gene:ENSGALG00000051413	Z	complement(58952071..58976918)	0.000778184	-2.5392	-5.81268	0.190991	#N/A	1	ENSGALG00000051413
gene:ENSGALG00000048479	9	13388768..13397448	0.00218417	-2.53919	-5.81263	0.190993	#N/A	1	ENSGALG00000048479
gene:ENSGALG00000033566	10	complement(16352045..16377454)	0.000746193	-2.53919	-5.81263	0.190993	#N/A	1	ENSGALG00000033566
TPO	3	92750489..92789780	0.00689841	-2.53919	-5.81263	0.190993	#N/A	1	ENSGALG00000016370
gene:ENSGALG00000049320	11	13036748..13100138	0.00029872	-2.53919	-5.81263	0.190993	#N/A	1	ENSGALG00000049320
SPIN1W	W	5944392..6052596	0.00419789	-2.53919	-5.81262	0.190994	#N/A	1	ENSGALG00000040704
gene:ENSGALG00000046637	3	complement(88122045..88134230)	0.00482104	-2.53918	-5.8126	0.190994	#N/A	1	ENSGALG00000046637
gene:ENSGALG00000053489	4	complement(28149295..28159521)	0.00184879	-2.53918	-5.8126	0.190995	#N/A	1	ENSGALG00000053489
CKMT2	Z	complement(63955273..63976950)	0.0125549	-2.53918	-5.8126	0.190995	#N/A	1	ENSGALG00000015602
gene:ENSGALG00000015418	1	92512977..92617903	0.0171042	-2.53918	-5.81259	0.190995	#N/A	1	ENSGALG00000015418
gene:ENSGALG00000048834	2	complement(66933516..66972700)	0.000481893	-2.53918	-5.81259	0.190995	#N/A	1	ENSGALG00000048834
gene:ENSGALG00000052403	8	17577742..17603282	0.00073932	-2.53918	-5.81259	0.190995	#N/A	1	ENSGALG00000052403
gene:ENSGALG00000049342	1	141486979..141488490	0.0130811	-2.53918	-5.81258	0.190996	#N/A	1	ENSGALG00000049342
LBX2	4	90933015..90936387	0.017603	-2.53918	-5.81258	0.190996	#N/A	1	ENSGALG00000031211
gga-mir-1755	9	complement(15771814..15771904)	0.203692	-2.53918	-5.81258	0.190996	#N/A	1	ENSGALG00000033604
gene:ENSGALG00000041794	5	complement(43511006..43514994)	0.00472166	-2.53918	-5.81257	0.190996	#N/A	1	ENSGALG00000041794
gene:ENSGALG00000053718	1	171140056..171157355	0.00108729	-2.53918	-5.81257	0.190996	#N/A	1	ENSGALG00000053718
gga-mir-6653	8	complement(29101959..29102068)	0.171001	-2.53918	-5.81257	0.190996	#N/A	1	ENSGALG00000027802
gene:ENSGALG00000029331	20	12038114..12051206	0.00143665	-2.53918	-5.81257	0.190996	#N/A	1	ENSGALG00000029331
gene:ENSGALG00000054801	2	55242558..55245306	0.00683355	-2.53917	-5.81256	0.190996	#N/A	1	ENSGALG00000054801
gga-mir-1608	9	5392189..5392281	0.201994	-2.53917	-5.81256	0.190996	#N/A	1	ENSGALG00000041709
gene:ENSGALG00000046932	22	complement(4690159..4693470)	0.00567193	-2.53917	-5.81256	0.190996	#N/A	1	ENSGALG00000046932
gene:ENSGALG00000051330	1	111063773..111068727	0.00374007	-2.53917	-5.81255	0.190997	#N/A	1	ENSGALG00000051330
gga-mir-1699	11	complement(19489310..19489406)	0.191052	-2.53917	-5.81255	0.190997	#N/A	1	ENSGALG00000025383
SYTL5	1	complement(114353222..114397787)	0.00690318	-2.53917	-5.81255	0.190997	#N/A	1	ENSGALG00000016258
gene:ENSGALG00000010657	7	complement(18684599..18690739)	0.00954774	-2.53916	-5.81252	0.190998	#N/A	1	ENSGALG00000010657
gene:ENSGALG00000051482	7	complement(19651238..19651459)	0.0833492	-2.53916	-5.81252	0.190998	#N/A	1	ENSGALG00000051482
gene:ENSGALG00000047039	10	13587076..13588659	0.0116815	-2.53916	-5.81252	0.190998	#N/A	1	ENSGALG00000047039
gene:ENSGALG00000054560	10	complement(2701811..2703139)	0.013871	-2.53916	-5.81252	0.190998	#N/A	1	ENSGALG00000054560
gene:ENSGALG00000044506	33	complement(2766588..2767601)	0.01818	-2.53916	-5.81252	0.190998	#N/A	1	ENSGALG00000044506
gene:ENSGALG00000049540	2	4866349..4873708	0.00251072	-2.53916	-5.81252	0.190999	#N/A	1	ENSGALG00000049540
gene:ENSGALG00000051058	2	complement(62825995..62830623)	0.00399198	-2.53916	-5.81252	0.190999	#N/A	1	ENSGALG00000051058
gene:ENSGALG00000029454	5	complement(25660348..25676021)	0.00117455	-2.53916	-5.81252	0.190999	#N/A	1	ENSGALG00000029454
gene:ENSGALG00000051909	1	55653504..55681062	0.000657929	-2.53916	-5.8125	0.190999	#N/A	1	ENSGALG00000051909
gga-mir-1794	10	3004120..3004217	0.184804	-2.53916	-5.81249	0.191	#N/A	1	ENSGALG00000025577
gene:ENSGALG00000047164	W	1331176..1334229	0.00593018	-2.53916	-5.81249	0.191	#N/A	1	ENSGALG00000047164
PHF21B	1	complement(69921526..69983708)	0.0117235	-2.53916	-5.81249	0.191	#N/A	1	ENSGALG00000014218
gene:ENSGALG00000052483	17	complement(6843668..6852484)	0.00208755	-2.53916	-5.81249	0.191	#N/A	1	ENSGALG00000052483
gene:ENSGALG00000012005	5	complement(54816596..54847803)	0.00463747	-2.53916	-5.81249	0.191	#N/A	1	ENSGALG00000012005
gene:ENSGALG00000050537	2	69075504..69078617	0.00581353	-2.53915	-5.81247	0.191001	#N/A	1	ENSGALG00000050537
gene:ENSGALG00000053331	27	complement(4493438..4506723)	0.00136259	-2.53915	-5.81247	0.191001	#N/A	1	ENSGALG00000053331
gene:ENSGALG00000052794	6	10518976..10523410	0.00406636	-2.53915	-5.81247	0.191001	#N/A	1	ENSGALG00000052794
TMPRSS15	1	complement(100944153..101000642)	0.00591931	-2.53915	-5.81246	0.191001	#N/A	1	ENSGALG00000015730
ANKK1	24	complement(5775726..5783659)	0.00834858	-2.53915	-5.81246	0.191001	#N/A	1	ENSGALG00000007815
gene:ENSGALG00000047454	Z	complement(77135379..77232112)	0.0217958	-2.53915	-5.81246	0.191001	#N/A	1	ENSGALG00000047454
gene:ENSGALG00000050966	11	5631074..5655123	0.000760242	-2.53915	-5.81246	0.191002	#N/A	1	ENSGALG00000050966
gene:ENSGALG00000055093	23	816093..825591	0.00192481	-2.53915	-5.81246	0.191002	#N/A	1	ENSGALG00000055093
gene:ENSGALG00000054009	1	18792907..18810553	0.001005	-2.53915	-5.81245	0.191002	#N/A	1	ENSGALG00000054009
gene:ENSGALG00000048732	1	54975298..54979906	0.00384795	-2.53915	-5.81245	0.191002	#N/A	1	ENSGALG00000048732
gene:ENSGALG00000052292	4	complement(55887048..55888402)	0.0130887	-2.53915	-5.81245	0.191002	#N/A	1	ENSGALG00000052292
KCNJ1	24	complement(1098789..1101947)	0.0151973	-2.53915	-5.81245	0.191002	#N/A	1	ENSGALG00000001167
gene:ENSGALG00000049627	1	complement(33386699..33391545)	0.00365392	-2.53914	-5.81244	0.191002	#N/A	1	ENSGALG00000049627
gene:ENSGALG00000032800	1	156669074..156680591	0.00156327	-2.53914	-5.81244	0.191002	#N/A	1	ENSGALG00000032800
gene:ENSGALG00000054743	3	complement(95296947..95318622)	0.000830678	-2.53914	-5.81244	0.191002	#N/A	1	ENSGALG00000054743
gene:ENSGALG00000050164	7	complement(23078354..23082366)	0.00441233	-2.53914	-5.81242	0.191004	#N/A	1	ENSGALG00000050164
gene:ENSGALG00000032059	MT	2273..2345	0.242557	-2.53914	-5.81242	0.191004	#N/A	1	ENSGALG00000032059
gene:ENSGALG00000047252	2	complement(57360449..57365239)	0.00369068	-2.53914	-5.81241	0.191004	#N/A	1	ENSGALG00000047252
gene:ENSGALG00000047016	2	91031465..91058053	0.000665014	-2.53914	-5.81241	0.191004	#N/A	1	ENSGALG00000047016
gene:ENSGALG00000047236	Z	complement(78143279..78169862)	0.0226403	-2.53914	-5.81241	0.191004	#N/A	1	ENSGALG00000047236
gene:ENSGALG00000048389	7	complement(944325..955045)	0.00167683	-2.53914	-5.81241	0.191004	#N/A	1	ENSGALG00000048389
gene:ENSGALG00000052145	12	complement(16783147..16787090)	0.00455813	-2.53914	-5.81241	0.191004	#N/A	1	ENSGALG00000052145
gene:ENSGALG00000047668	20	complement(13270842..13283947)	0.00137168	-2.53914	-5.81241	0.191004	#N/A	1	ENSGALG00000047668
gene:ENSGALG00000053839	1	112625694..112629132	0.0052074	-2.53914	-5.81241	0.191004	#N/A	1	ENSGALG00000053839
gene:ENSGALG00000054675	1	complement(171591848..171610947)	0.00831017	-2.53913	-5.8124	0.191005	#N/A	1	ENSGALG00000054675
gene:ENSGALG00000041661	4	complement(57064116..57068075)	0.00437753	-2.53913	-5.8124	0.191005	#N/A	1	ENSGALG00000041661
gene:ENSGALG00000052915	11	4103131..4112276	0.00189537	-2.53913	-5.8124	0.191005	#N/A	1	ENSGALG00000052915
GJA10	3	complement(75416832..75418427)	0.0110333	-2.53913	-5.81239	0.191005	#N/A	1	ENSGALG00000015606
UNC45B	19	complement(4611887..4620704)	0.00538012	-2.53913	-5.81239	0.191005	#N/A	1	ENSGALG00000002186
gene:ENSGALG00000050602	1	complement(19247233..19254214)	0.00251855	-2.53913	-5.81238	0.191005	#N/A	1	ENSGALG00000050602
gene:ENSGALG00000053591	5	complement(28078361..28085050)	0.00262848	-2.53913	-5.81238	0.191005	#N/A	1	ENSGALG00000053591
gene:ENSGALG00000030959	9	10813184..10813271	0.199824	-2.53913	-5.81238	0.191005	#N/A	1	ENSGALG00000030959
gene:ENSGALG00000034305	13	14540431..14545143	0.00367207	-2.53913	-5.81237	0.191006	#N/A	1	ENSGALG00000034305
gene:ENSGALG00000047884	2	79091203..79100557	0.00184692	-2.53912	-5.81234	0.191007	#N/A	1	ENSGALG00000047884
GABRA6	13	complement(8003001..8025268)	0.00814998	-2.53912	-5.81234	0.191007	#N/A	1	ENSGALG00000001695
gene:ENSGALG00000051686	17	591007..596694	0.00302548	-2.53912	-5.81234	0.191007	#N/A	1	ENSGALG00000051686
gene:ENSGALG00000050450	Z	complement(63451715..63468509)	0.00102465	-2.53912	-5.81234	0.191007	#N/A	1	ENSGALG00000050450
gene:ENSGALG00000051037	22	4683872..4693470	0.00175906	-2.53911	-5.81231	0.191009	#N/A	1	ENSGALG00000051037
gene:ENSGALG00000048504	5	complement(54335034..54340171)	0.00334379	-2.53911	-5.81231	0.191009	#N/A	1	ENSGALG00000048504
gene:ENSGALG00000052230	11	7952131..7977459	0.00067829	-2.53911	-5.81231	0.191009	#N/A	1	ENSGALG00000052230
gene:ENSGALG00000048714	17	complement(4523726..4527243)	0.00488357	-2.53911	-5.81231	0.191009	#N/A	1	ENSGALG00000048714
gene:ENSGALG00000025204	2	30881249..30881336	0.194124	-2.5391	-5.81228	0.19101	#N/A	1	ENSGALG00000025204
GRM1	3	46755894..46932292	0.00479991	-2.5391	-5.81228	0.19101	#N/A	1	ENSGALG00000012297
gene:ENSGALG00000051018	3	complement(100030893..100034888)	0.00427499	-2.5391	-5.81228	0.19101	#N/A	1	ENSGALG00000051018
gene:ENSGALG00000044491	Z	65469594..65480295	0.00159623	-2.5391	-5.81228	0.19101	#N/A	1	ENSGALG00000044491
gene:ENSGALG00000051112	2	89443163..89446544	0.00488162	-2.5391	-5.81226	0.191011	#N/A	1	ENSGALG00000051112
HHLA1	2	complement(141378615..141394013)	0.00737037	-2.5391	-5.81226	0.191011	#N/A	1	ENSGALG00000039224
gene:ENSGALG00000049913	4	complement(47267717..47281375)	0.0012087	-2.5391	-5.81226	0.191011	#N/A	1	ENSGALG00000049913
gene:ENSGALG00000054880	10	19882771..19886078	0.00499082	-2.5391	-5.81226	0.191011	#N/A	1	ENSGALG00000054880
gene:ENSGALG00000051066	1	complement(182537828..182537908)	0.203471	-2.53909	-5.81223	0.191013	#N/A	1	ENSGALG00000051066
gene:ENSGALG00000049219	W	4116596..4119982	0.00486599	-2.53909	-5.81223	0.191013	#N/A	1	ENSGALG00000049219
gene:ENSGALG00000045708	Z	complement(74469746..74539871)	0.0341224	-2.53909	-5.81223	0.191013	#N/A	1	ENSGALG00000045708
gene:ENSGALG00000041858	27	complement(7388618..7391528)	0.0134072	-2.53909	-5.81221	0.191014	#N/A	1	ENSGALG00000041858
gene:ENSGALG00000049857	5	complement(14136126..14168367)	0.00999377	-2.53873	-5.81076	0.000127227	0.000577399	1	ENSGALG00000049857
gene:ENSGALG00000053469	2	6376749..6378539	3.53465	-2.53837	-5.80933	2.45611e-17	7.4978e-16	5.10526e-13	ENSGALG00000053469
gene:ENSGALG00000046975	3	complement(76835587..76838537)	0.0626143	-2.53834	-5.80919	0.0023144	0.00757165	1	ENSGALG00000046975
gene:ENSGALG00000052368	1	complement(4020062..4021279)	0.0148397	-2.53718	-5.80452	0.20266	#N/A	1	ENSGALG00000052368
gene:ENSGALG00000047886	1	48169673..48169799	0.142321	-2.53718	-5.80452	0.202621	#N/A	1	ENSGALG00000047886
gene:ENSGALG00000053038	18	2378204..2386260	0.00224337	-2.53718	-5.80452	0.202582	#N/A	1	ENSGALG00000053038
gene:ENSGALG00000046979	4	54417867..54435269	0.0208965	-2.53576	-5.79881	0.000169085	0.000744213	1	ENSGALG00000046979
PATZ1	15	9301202..9318435	1.18078	-2.53192	-5.78342	5.48156e-13	1.03225e-11	1.1394e-08	ENSGALG00000006934
gene:ENSGALG00000050081	3	complement(1875659..1876234)	0.379373	-2.53123	-5.78066	0.00576897	0.0168186	1	ENSGALG00000050081
ADAMTS17	10	complement(17545577..17715273)	11.7789	-2.52969	-5.77448	2.87647e-34	3.19167e-32	5.97902e-30	ENSGALG00000038688
IL11RA	Z	8328565..8349086	22.8456	-2.52875	-5.77072	9.84364e-37	1.28453e-34	2.0461e-32	ENSGALG00000005848
TBX4	19	complement(7735478..7759275)	0.00755724	-2.52738	-5.76525	0.204112	#N/A	1	ENSGALG00000005285
gene:ENSGALG00000034756	23	2734269..2742975	0.719484	-2.52634	-5.76107	2.43425e-11	3.58273e-10	5.05983e-07	ENSGALG00000034756
SLC16A1	26	complement(3611404..3626345)	237.086	-2.52491	-5.75538	1.94088e-35	2.30542e-33	4.03432e-31	ENSGALG00000001717
gene:ENSGALG00000027147	28	1395132..1397739	1.77394	-2.52421	-5.75258	1.00278e-05	5.79222e-05	0.208437	ENSGALG00000027147
gene:ENSGALG00000035762	28	complement(2847048..2850872)	0.260238	-2.52419	-5.75249	5.99866e-06	3.61951e-05	0.124688	ENSGALG00000035762
GRIN2B	1	complement(48468643..48670570)	0.0197283	-2.52252	-5.74583	0.00517718	0.015331	1	ENSGALG00000011809
gene:ENSGALG00000049098	11	complement(4408695..4545109)	0.0039003	-2.52144	-5.74156	1.0801e-05	6.18298e-05	0.22451	ENSGALG00000049098
gene:ENSGALG00000053613	2	17073929..17078924	0.0237418	-2.52062	-5.7383	0.006769	0.0193296	1	ENSGALG00000053613
gene:ENSGALG00000051963	17	5566180..5575398	0.0457882	-2.51889	-5.7314	1.46355e-05	8.15138e-05	0.304214	ENSGALG00000051963
gene:ENSGALG00000051541	2	13134930..13136981	1.16364	-2.51522	-5.71686	3.39843e-10	4.24918e-09	7.06397e-06	ENSGALG00000051541
gene:ENSGALG00000048836	8	complement(715737..835787)	0.0147573	-2.51518	-5.71667	5.26974e-11	7.44838e-10	1.09537e-06	ENSGALG00000048836
EPDR1	2	complement(46065864..46094828)	0.338242	-2.50971	-5.69507	1.39999e-07	1.16019e-06	0.00291001	ENSGALG00000042063
gene:ENSGALG00000049879	10	8562539..8617941	0.0757295	-2.50896	-5.6921	3.12984e-14	6.83915e-13	6.50569e-10	ENSGALG00000049879
TNMD	4	complement(5184912..5192800)	0.145414	-2.50604	-5.68059	0.000820487	0.00304366	1	ENSGALG00000006821
gene:ENSGALG00000047444	3	complement(13304071..13316017)	0.00131282	-2.50529	-5.67764	0.207064	#N/A	1	ENSGALG00000047444
gene:ENSGALG00000040153	8	21486247..21487425	0.013303	-2.50529	-5.67764	0.207066	#N/A	1	ENSGALG00000040153
gene:ENSGALG00000051582	11	complement(11175404..11180749)	0.0678973	-2.50529	-5.67764	0.207067	#N/A	1	ENSGALG00000051582
gene:ENSGALG00000052699	27	complement(1716776..1769351)	0.000298316	-2.50529	-5.67764	0.207069	#N/A	1	ENSGALG00000052699
gene:ENSGALG00000044093	31	complement(3972602..3973117)	0.0392107	-2.50529	-5.67764	0.207084	#N/A	1	ENSGALG00000044093
gene:ENSGALG00000054368	Z	7391261..7392023	0.0205561	-2.50529	-5.67764	0.207099	#N/A	1	ENSGALG00000054368
gene:ENSGALG00000051107	5	28580068..28597602	0.112522	-2.50325	-5.6696	7.88989e-11	1.08559e-09	1.63999e-06	ENSGALG00000051107
gene:ENSGALG00000047845	1	complement(14110258..14116107)	1.11206	-2.49393	-5.63311	2.12749e-17	6.53771e-16	4.4222e-13	ENSGALG00000047845
GPR139	14	14951114..14965984	0.0760087	-2.49158	-5.62394	0.0116851	0.0308308	1	ENSGALG00000027146
ACAN	10	complement(13489102..13532280)	0.0589331	-2.49088	-5.62121	7.47921e-05	0.000356364	1	ENSGALG00000006725
NCKAP5	7	complement(29785117..30106820)	3.80785	-2.48218	-5.58741	1.5588e-37	2.09308e-35	3.24012e-33	ENSGALG00000012177
gene:ENSGALG00000052847	2	4476205..4483000	5.43162	-2.48149	-5.58475	3.84895e-20	1.54709e-18	8.00043e-16	ENSGALG00000052847
gene:ENSGALG00000051427	1	148944924..148997858	0.0463828	-2.47975	-5.57801	2.5312e-10	3.23247e-09	5.26135e-06	ENSGALG00000051427
gene:ENSGALG00000054878	4	9528971..9531665	0.0659573	-2.47277	-5.55107	0.0454617	0.0964667	1	ENSGALG00000054878
gene:ENSGALG00000044083	12	3880132..3908348	0.188057	-2.46744	-5.53061	5.06584e-17	1.49713e-15	1.05299e-12	ENSGALG00000044083
gene:ENSGALG00000050381	4	complement(11491890..11502156)	0.0519682	-2.46223	-5.51067	2.96682e-06	1.89766e-05	0.0616683	ENSGALG00000050381
gene:ENSGALG00000053609	13	complement(15989979..16047854)	0.00198233	-2.45927	-5.49938	0.00832493	0.0230688	1	ENSGALG00000053609
PKP2	1	58821965..58864004	6.54322	-2.45209	-5.47208	2.25381e-22	1.07637e-20	4.68477e-18	ENSGALG00000012913
gene:ENSGALG00000051889	4	complement(34920723..34926770)	0.0926566	-2.45192	-5.47144	5.94922e-06	3.59436e-05	0.123661	ENSGALG00000051889
HTR4	13	complement(8938645..9038296)	0.0478933	-2.45173	-5.47071	0.00667114	0.0190913	1	ENSGALG00000001383
gene:ENSGALG00000050635	3	complement(40079402..40083409)	0.0287696	-2.45122	-5.46879	0.00623379	0.0180234	1	ENSGALG00000050635
gene:ENSGALG00000046889	1	complement(30852284..30853390)	0.39152	-2.44974	-5.46317	1.13781e-05	6.48127e-05	0.236505	ENSGALG00000046889
gene:ENSGALG00000047729	6	20968334..20975294	0.459775	-2.44928	-5.46144	5.76427e-10	6.94938e-09	1.19816e-05	ENSGALG00000047729
gene:ENSGALG00000054965	2	complement(43257191..43295773)	0.00293415	-2.44772	-5.45552	0.00852856	0.023552	1	ENSGALG00000054965
CACNG2	1	51652325..51698867	0.151007	-2.44627	-5.45005	0.00525888	0.0155375	1	ENSGALG00000031977
BD7	3	107443030..107444685	12.8879	-2.44573	-5.44803	1.61753e-11	2.45478e-10	3.3622e-07	ENSGALG00000047285
gene:ENSGALG00000048807	2	complement(129927790..129937988)	0.076802	-2.44414	-5.44201	3.27966e-06	2.07724e-05	0.0681711	ENSGALG00000048807
WNK2	12	complement(6869736..6975801)	0.243314	-2.43862	-5.42123	5.01803e-10	6.11738e-09	1.04305e-05	ENSGALG00000038850
ALDOB	Z	65311685..65338122	8273.59	-2.4368	-5.41439	2.24719e-22	1.07598e-20	4.67102e-18	ENSGALG00000015544
gga-let-7d	12	complement(6488746..6488848)	6.70664	-2.4348	-5.40689	7.45957e-07	5.38053e-06	0.0155055	ENSGALG00000018264
LECT2	13	15913091..15918063	25.1763	-2.4328	-5.39941	8.39229e-18	2.68582e-16	1.74442e-13	ENSGALG00000006323
gga-mir-454	15	complement(695856..695976)	0.41552	-2.43224	-5.39732	0.0628486	0.12548	1	ENSGALG00000033526
CBX7	1	50752535..50761418	0.765622	-2.43155	-5.39474	7.81134e-05	0.000370379	1	ENSGALG00000041236
OLFM3	8	11872299..11926941	11.8685	-2.43057	-5.39108	5.87521e-24	3.21143e-22	1.22122e-19	ENSGALG00000005203
ITGA2B	27	3941850..3960190	4.21353	-2.42808	-5.38176	6.04544e-20	2.39363e-18	1.25661e-15	ENSGALG00000054766
gene:ENSGALG00000053980	25	complement(3320373..3324625)	0.140711	-2.42699	-5.37772	0.000145609	0.00065081	1	ENSGALG00000053980
gene:ENSGALG00000054642	3	93915354..93916859	0.0326337	-2.42639	-5.37547	0.0628705	0.125511	1	ENSGALG00000054642
gene:ENSGALG00000024504	4	complement(4044594..4044681)	1.61773	-2.42351	-5.36476	0.00360672	0.011206	1	ENSGALG00000024504
gene:ENSGALG00000048163	1	complement(119569774..119585960)	0.0029541	-2.42294	-5.36263	0.0649302	0.128659	1	ENSGALG00000048163
gene:ENSGALG00000054419	2	complement(7836319..7845138)	0.00934178	-2.42121	-5.35619	0.0269611	0.06248	1	ENSGALG00000054419
gene:ENSGALG00000047943	3	71647043..71654993	0.00616265	-2.42076	-5.35452	0.0483564	0.101627	1	ENSGALG00000047943
gene:ENSGALG00000054754	1	complement(173545104..173546552)	0.0333333	-2.42073	-5.35443	0.0496145	0.103734	1	ENSGALG00000054754
IRX5	11	complement(4181069..4183523)	0.0350124	-2.42073	-5.35443	0.0538067	0.110794	1	ENSGALG00000003588
gga-mir-1783	12	9206078..9206178	0.476456	-2.42072	-5.35438	0.0492547	0.10321	1	ENSGALG00000025330
gene:ENSGALG00000053444	Z	74804286..74991503	0.0214328	-2.42069	-5.35427	0.0483618	0.101627	1	ENSGALG00000053444
gene:ENSGALG00000050363	Z	complement(37604785..37609733)	0.00957802	-2.42068	-5.35422	0.0591033	0.119509	1	ENSGALG00000050363
gene:ENSGALG00000051762	2	complement(132894803..132901102)	0.00767293	-2.42068	-5.35422	0.0597732	0.120588	1	ENSGALG00000051762
gene:ENSGALG00000048106	22	complement(4661395..4688189)	0.00178008	-2.42067	-5.35421	0.0518058	0.107535	1	ENSGALG00000048106
GNAT2	26	complement(1254072..1257466)	0.0289636	-2.42062	-5.354	0.05488	0.112529	1	ENSGALG00000038084
gene:ENSGALG00000047367	3	complement(9255169..9267730)	1.50254	-2.41993	-5.35145	3.98962e-27	2.81449e-25	8.29283e-23	ENSGALG00000047367
gene:ENSGALG00000049258	5	complement(52452899..52540247)	0.000524892	-2.41772	-5.34325	0.0617316	0.12369	1	ENSGALG00000049258
gene:ENSGALG00000052946	W	complement(4417167..4419914)	0.0644857	-2.41646	-5.33861	0.00198257	0.00663962	1	ENSGALG00000052946
FKBP10	27	7499025..7504478	8.84818	-2.41595	-5.33671	5.49797e-32	5.39034e-30	1.14281e-27	ENSGALG00000025764
CORO2A	Z	complement(70684899..70731502)	9.30224	-2.41585	-5.33633	4.10318e-22	1.92486e-20	8.52887e-18	ENSGALG00000001933
gene:ENSGALG00000051737	16	complement(2376519..2384324)	0.0338629	-2.41238	-5.3235	0.0648703	0.128624	1	ENSGALG00000051737
FGFBP2	4	76567092..76569320	0.454241	-2.41168	-5.32095	1.20582e-05	6.84346e-05	0.250642	ENSGALG00000014501
gene:ENSGALG00000049042	1	97221622..97223333	0.489131	-2.41162	-5.32073	3.7403e-05	0.000190557	0.777459	ENSGALG00000049042
gene:ENSGALG00000055007	5	complement(9269302..9279385)	0.0298479	-2.41	-5.31473	0.000872411	0.00321643	1	ENSGALG00000055007
FN3K	18	complement(3342109..3349216)	35.5625	-2.40702	-5.30377	1.27208e-36	1.63692e-34	2.64414e-32	ENSGALG00000001531
MELTF	9	complement(12619518..12636112)	100.447	-2.40687	-5.30324	5.05095e-35	5.88642e-33	1.04989e-30	ENSGALG00000006855
gene:ENSGALG00000049521	2	75118014..75130473	0.0862283	-2.3999	-5.27765	6.61095e-06	3.95419e-05	0.137415	ENSGALG00000049521
SELENOP1	Z	complement(13587877..13593542)	1.44982	-2.39956	-5.27644	0.00241849	0.00787602	1	ENSGALG00000047578
BMP10	22	421956..427810	9.71975	-2.39887	-5.27389	4.45644e-40	6.45139e-38	9.26315e-36	ENSGALG00000000120
gene:ENSGALG00000053013	2	complement(84322645..84407360)	0.186851	-2.39878	-5.27356	5.02134e-05	0.000248187	1	ENSGALG00000053013
GPR85	1	26817562..26821855	0.0287171	-2.39517	-5.2604	0.0221771	0.0533413	1	ENSGALG00000009439
PPP1R3C	6	complement(20695689..20699934)	87.0339	-2.39363	-5.25478	9.26457e-07	6.52747e-06	0.0192573	ENSGALG00000006670
gene:ENSGALG00000052739	13	1148587..1203349	0.0863833	-2.39313	-5.25297	0.0223901	0.053763	1	ENSGALG00000052739
FAM222A	15	7119922..7130987	4.56667	-2.39305	-5.25267	1.20535e-16	3.44148e-15	2.50545e-12	ENSGALG00000029944
gene:ENSGALG00000034399	33	7183295..7192128	19.4004	-2.39142	-5.24673	4.23281e-43	7.00303e-41	8.79832e-39	ENSGALG00000034399
gene:ENSGALG00000047852	4	complement(15886725..16039540)	0.00662456	-2.39106	-5.24542	2.17306e-07	1.73265e-06	0.00451692	ENSGALG00000047852
gene:ENSGALG00000048073	2	complement(98127363..98141484)	0.0404814	-2.39057	-5.24366	3.77868e-06	2.3671e-05	0.0785436	ENSGALG00000048073
gene:ENSGALG00000047106	2	141593751..141633377	0.00200691	-2.39056	-5.24362	0.0218249	0.0526239	1	ENSGALG00000047106
gene:ENSGALG00000011252	7	22129021..22132591	0.04658	-2.39022	-5.24236	0.0152899	0.0388539	1	ENSGALG00000011252
gene:ENSGALG00000054214	4	complement(60236399..60244312)	0.00990498	-2.39018	-5.24222	0.016879	0.0423518	1	ENSGALG00000054214
gene:ENSGALG00000048202	7	14659739..14772745	0.000690539	-2.39017	-5.24221	0.019426	0.0476079	1	ENSGALG00000048202
TCEA3	23	complement(2329424..2335100)	29.7342	-2.39017	-5.24221	1.38763e-18	4.86985e-17	2.88433e-14	ENSGALG00000050173
gene:ENSGALG00000049977	2	119588497..119612049	0.00323263	-2.39008	-5.24187	0.0159353	0.040295	1	ENSGALG00000049977
gene:ENSGALG00000050067	6	complement(7862144..7914253)	0.00264962	-2.38897	-5.23785	0.00664149	0.0190329	1	ENSGALG00000050067
HHIP	4	30847852..30924570	5.21891	-2.38841	-5.2358	1.70382e-25	1.0489e-23	3.54156e-21	ENSGALG00000009948
SYT16	5	complement(54047342..54104268)	0.872775	-2.38621	-5.22781	1.0488e-08	1.04246e-07	0.000218004	ENSGALG00000011861
gene:ENSGALG00000052136	7	complement(1714962..1737515)	0.0130112	-2.38588	-5.22662	0.000218503	0.000933347	1	ENSGALG00000052136
RASGRF2	Z	complement(63986799..64109277)	0.76482	-2.38571	-5.22601	2.34866e-10	3.00765e-09	4.88193e-06	ENSGALG00000015598
PRDM1	3	complement(68350477..68445504)	2.11225	-2.3852	-5.22417	2.85895e-20	1.15922e-18	5.94261e-16	ENSGALG00000015388
C1QTNF4	5	22998387..23015965	0.0913758	-2.38318	-5.21685	0.00317206	0.0100048	1	ENSGALG00000008080
gene:ENSGALG00000029474	2	106324490..106338771	0.435237	-2.38201	-5.21263	3.34365e-17	1.00745e-15	6.95012e-13	ENSGALG00000029474
gene:ENSGALG00000036877	1	complement(154617566..154814374)	0.0758477	-2.3814	-5.21042	3.7452e-25	2.23146e-23	7.78476e-21	ENSGALG00000036877
gene:ENSGALG00000052441	3	85009812..85010942	0.0393005	-2.3814	-5.21041	0.0767004	0.146794	1	ENSGALG00000052441
gene:ENSGALG00000054541	31	2825632..2828180	0.0919374	-2.37932	-5.20293	0.000996394	0.00361881	1	ENSGALG00000054541
gene:ENSGALG00000048226	5	50805289..50817349	0.127693	-2.37892	-5.20146	0.000357101	0.00145654	1	ENSGALG00000048226
gene:ENSGALG00000006584	24	3388666..3396866	6.06227	-2.37809	-5.19849	5.42922e-48	1.11782e-45	1.12852e-43	ENSGALG00000006584
gene:ENSGALG00000054900	24	complement(5499054..5502843)	0.158246	-2.37697	-5.19446	0.00879025	0.0241637	1	ENSGALG00000054900
gene:ENSGALG00000047834	15	4533475..4535064	0.0673883	-2.37612	-5.19139	0.00970555	0.0263045	1	ENSGALG00000047834
gene:ENSGALG00000041098	5	26035757..26045756	0.181652	-2.37206	-5.1768	0.000785533	0.00292876	1	ENSGALG00000041098
gene:ENSGALG00000036109	2	complement(104349962..104368488)	0.0057423	-2.37183	-5.17598	0.0101627	0.0273158	1	ENSGALG00000036109
GDPD4	1	194560365..194594269	0.0364977	-2.3698	-5.16869	0.0114964	0.0303806	1	ENSGALG00000000690
gene:ENSGALG00000038201	28	5084146..5090404	0.0217918	-2.36655	-5.15706	0.00478412	0.0143178	1	ENSGALG00000038201
gene:ENSGALG00000053702	2	complement(39094836..39096996)	0.0339829	-2.36646	-5.15674	0.0284433	0.0653022	1	ENSGALG00000053702
SLC4A10	7	complement(21180845..21299422)	5.06096	-2.3643	-5.14902	3.05669e-15	7.42338e-14	6.35363e-11	ENSGALG00000030032
LY6E	2	complement(148338397..148344678)	293.829	-2.36311	-5.14478	9.74111e-20	3.79207e-18	2.02479e-15	ENSGALG00000041621
gene:ENSGALG00000041737	1	complement(12479100..12492108)	0.0128146	-2.36282	-5.14375	0.00109795	0.00394207	1	ENSGALG00000041737
PTPN21	5	complement(43288734..43321236)	10.1178	-2.36203	-5.14093	2.41056e-45	4.33667e-43	5.01059e-41	ENSGALG00000010616
gene:ENSGALG00000054986	5	complement(13947427..13955549)	0.0724009	-2.36116	-5.13783	3.30475e-06	2.09143e-05	0.0686925	ENSGALG00000054986
gene:ENSGALG00000049090	17	complement(2073164..2087035)	0.0337693	-2.36033	-5.13486	3.1231e-05	0.000162104	0.649167	ENSGALG00000049090
gene:ENSGALG00000048432	W	5213882..5215471	0.105564	-2.36023	-5.13451	0.00223424	0.00735356	1	ENSGALG00000048432
OCM2	14	complement(1444266..1449904)	0.392214	-2.35861	-5.12877	1.13936e-06	7.90429e-06	0.0236828	ENSGALG00000053246
gene:ENSGALG00000048080	1	complement(84943499..84963504)	0.0479503	-2.35698	-5.12299	1.46492e-07	1.20913e-06	0.00304498	ENSGALG00000048080
RAPGEF4	7	complement(17440138..17583383)	9.09326	-2.35665	-5.12181	1.16144e-14	2.67017e-13	2.41418e-10	ENSGALG00000043694
gene:ENSGALG00000054802	1	76279324..76315102	3.75321	-2.35383	-5.11178	2.63304e-17	8.01152e-16	5.47303e-13	ENSGALG00000054802
gene:ENSGALG00000049526	23	complement(2995292..3052677)	0.0133563	-2.35179	-5.10457	1.01831e-06	7.14743e-06	0.0211665	ENSGALG00000049526
PYY	27	5503135..5505173	1.94914	-2.35063	-5.10048	3.15766e-07	2.45023e-06	0.00656352	ENSGALG00000046338
gene:ENSGALG00000046781	3	15123182..15153635	0.0161992	-2.34968	-5.0971	0.00315098	0.00995435	1	ENSGALG00000046781
gene:ENSGALG00000015531	4	complement(79530610..79704158)	5.06538	-2.34967	-5.09707	5.355e-30	4.5939e-28	1.11309e-25	ENSGALG00000015531
gene:ENSGALG00000054407	5	complement(11729408..11764762)	0.0995096	-2.34967	-5.09706	4.16172e-12	6.84265e-11	8.65055e-08	ENSGALG00000054407
gene:ENSGALG00000043630	1	153464867..153537471	0.0131905	-2.34388	-5.07667	2.15742e-05	0.00011628	0.448441	ENSGALG00000043630
gene:ENSGALG00000051829	1	complement(20487638..20491358)	6.44985	-2.34349	-5.07527	2.18597e-15	5.42976e-14	4.54376e-11	ENSGALG00000051829
gene:ENSGALG00000029796	1	complement(26308146..26460661)	0.115567	-2.33999	-5.063	7.66229e-32	7.39491e-30	1.59268e-27	ENSGALG00000029796
gene:ENSGALG00000049077	3	66065459..66071706	0.118531	-2.33791	-5.0557	8.90897e-07	6.30811e-06	0.0185182	ENSGALG00000049077
gene:ENSGALG00000055112	24	3214084..3384537	0.140808	-2.33769	-5.05494	8.27894e-27	5.55829e-25	1.72086e-22	ENSGALG00000055112
ISM1	3	complement(12825298..12864186)	3.21866	-2.33559	-5.04757	1.55661e-15	3.93507e-14	3.23558e-11	ENSGALG00000009042
gene:ENSGALG00000051209	1	75781700..75789641	0.29836	-2.32851	-5.02286	1.46901e-05	8.17439e-05	0.305348	ENSGALG00000051209
gene:ENSGALG00000051236	11	complement(19662645..19697904)	0.246665	-2.32832	-5.02222	3.16317e-11	4.60799e-10	6.57497e-07	ENSGALG00000051236
gene:ENSGALG00000054896	3	12801931..12842455	0.0979992	-2.32816	-5.02166	2.06724e-15	5.14864e-14	4.29696e-11	ENSGALG00000054896
CERCAM	17	complement(5306106..5311904)	4.26258	-2.32799	-5.02107	1.67822e-16	4.71174e-15	3.48836e-12	ENSGALG00000004986
gene:ENSGALG00000052711	2	complement(107017358..107054001)	0.0116327	-2.32795	-5.02091	2.26599e-05	0.00012153	0.471008	ENSGALG00000052711
gene:ENSGALG00000048882	15	6960793..6961355	0.4256	-2.32606	-5.01436	0.00542088	0.0159569	1	ENSGALG00000048882
gene:ENSGALG00000046388	Z	80060083..80115720	0.00570502	-2.32453	-5.00902	0.000120414	0.000549441	1	ENSGALG00000046388
SLC7A9	11	complement(9941798..9954055)	0.476643	-2.32302	-5.00377	0.000187241	0.000814837	1	ENSGALG00000021158
gene:ENSGALG00000006394	14	7726359..7738340	1.69361	-2.32282	-5.00308	0.00448803	0.0135423	1	ENSGALG00000006394
gene:ENSGALG00000048595	8	complement(1252071..1271124)	0.093177	-2.32243	-5.00175	2.19977e-06	1.44392e-05	0.0457245	ENSGALG00000048595
gene:ENSGALG00000053148	4	61399259..61443852	2.01859	-2.32001	-4.99336	2.25197e-34	2.52903e-32	4.68094e-30	ENSGALG00000053148
SCNN1A	1	77568659..77576825	1.72747	-2.31962	-4.99202	7.77844e-18	2.50669e-16	1.61683e-13	ENSGALG00000040424
gene:ENSGALG00000053659	3	complement(3292590..3299822)	2.81875	-2.31635	-4.98072	1.31748e-17	4.17313e-16	2.7385e-13	ENSGALG00000053659
PLXNA4	1	2887148..3334587	12.6614	-2.31547	-4.97766	1.81255e-40	2.6656e-38	3.76756e-36	ENSGALG00000006473
gene:ENSGALG00000053324	7	407132..415749	4.11763	-2.31421	-4.97333	8.50276e-19	3.02993e-17	1.76738e-14	ENSGALG00000053324
CNDP1	2	complement(91814326..91830339)	0.543957	-2.31331	-4.97021	1.76627e-08	1.69317e-07	0.000367136	ENSGALG00000013697
SLC35F1	3	63360401..63592181	0.091551	-2.3111	-4.9626	0.00260635	0.0084124	1	ENSGALG00000029011
gene:ENSGALG00000049549	4	13814827..13823061	0.120353	-2.30962	-4.95752	2.10623e-06	1.38941e-05	0.0437801	ENSGALG00000049549
ANO6	1	30720903..30787549	0.10931	-2.3033	-4.93585	0.00014381	0.000643514	1	ENSGALG00000009638
gene:ENSGALG00000049732	W	3776607..3778421	0.0230439	-2.30298	-4.93475	0.122272	0.211423	1	ENSGALG00000049732
gene:ENSGALG00000003713	21	4318060..4322084	0.0796069	-2.3009	-4.92765	0.0151008	0.0384577	1	ENSGALG00000003713
gene:ENSGALG00000049837	2	82680856..82682232	0.053783	-2.30024	-4.9254	0.0362535	0.079983	1	ENSGALG00000049837
SUCNR1	9	complement(23590632..23593408)	13.9046	-2.29849	-4.91943	3.60004e-15	8.69737e-14	7.48305e-11	ENSGALG00000053278
gene:ENSGALG00000030429	2	complement(111230880..111235258)	2.92607	-2.2984	-4.91913	3.93406e-32	3.8983e-30	8.17734e-28	ENSGALG00000030429
CNTF	5	complement(17171471..17173042)	7.28291	-2.29792	-4.91747	1.27923e-10	1.70289e-09	2.65902e-06	ENSGALG00000026207
gene:ENSGALG00000051374	5	complement(17946105..17948285)	0.0478437	-2.2971	-4.91469	0.0100837	0.0271382	1	ENSGALG00000051374
gene:ENSGALG00000049107	1	90247614..90265685	0.00581983	-2.29709	-4.91464	0.0114556	0.0302857	1	ENSGALG00000049107
gene:ENSGALG00000049059	5	3286562..3300012	0.00765755	-2.29701	-4.91437	0.00943936	0.0257185	1	ENSGALG00000049059
AFF3	1	complement(133973567..134294259)	0.0251838	-2.29697	-4.91424	0.00784805	0.0219383	1	ENSGALG00000016767
gene:ENSGALG00000047918	4	25969802..26036752	0.00283158	-2.29696	-4.91421	0.00258141	0.00834204	1	ENSGALG00000047918
gene:ENSGALG00000038462	28	complement(5000580..5009430)	0.0114215	-2.2969	-4.914	0.00967677	0.0262418	1	ENSGALG00000038462
gene:ENSGALG00000048079	4	complement(11144883..11154024)	0.0110125	-2.29686	-4.91387	0.012722	0.0332073	1	ENSGALG00000048079
EFCAB10	1	complement(14149893..14152034)	0.934786	-2.29566	-4.9098	6.16985e-09	6.35859e-08	0.000128247	ENSGALG00000045949
gene:ENSGALG00000045614	13	complement(1472512..1484929)	0.0288378	-2.29387	-4.9037	0.0351724	0.0779132	1	ENSGALG00000045614
COL14A1	2	136788122..136908061	8.80575	-2.2935	-4.90245	9.29318e-43	1.51055e-40	1.93168e-38	ENSGALG00000037675
gene:ENSGALG00000053789	1	11139951..11155538	0.00471879	-2.29348	-4.90238	0.0384495	0.0840176	1	ENSGALG00000053789
gene:ENSGALG00000029286	4	complement(18074956..18076806)	0.814658	-2.29284	-4.9002	6.17747e-06	3.71892e-05	0.128405	ENSGALG00000029286
gene:ENSGALG00000055119	Z	complement(10790751..10793249)	0.250968	-2.29129	-4.89495	1.21276e-06	8.37896e-06	0.0252084	ENSGALG00000055119
gene:ENSGALG00000046916	7	complement(32454209..32462820)	0.0458325	-2.29096	-4.89382	9.70858e-05	0.00045099	1	ENSGALG00000046916
ITM2C	9	complement(5541385..5557609)	4.12284	-2.29059	-4.89255	2.85069e-08	2.65844e-07	0.000592544	ENSGALG00000036111
GPR135	5	55002390..55005562	0.507836	-2.28833	-4.8849	2.5244e-06	1.63728e-05	0.0524722	ENSGALG00000048332
gene:ENSGALG00000005774	20	complement(8729917..8777657)	1.07935	-2.28727	-4.88132	5.98156e-11	8.37147e-10	1.24333e-06	ENSGALG00000005774
gene:ENSGALG00000048528	4	complement(85003354..85028991)	0.0105697	-2.28459	-4.87224	0.00547885	0.0161097	1	ENSGALG00000048528
gene:ENSGALG00000037071	12	complement(20177222..20180293)	1.36948	-2.28439	-4.87158	3.83329e-11	5.52769e-10	7.96787e-07	ENSGALG00000037071
gene:ENSGALG00000041690	13	7462908..7709896	0.00414016	-2.28405	-4.87044	1.99599e-06	1.32234e-05	0.0414887	ENSGALG00000041690
ZNF395	3	105668513..105674399	18.7696	-2.28397	-4.87017	4.3112e-23	2.20681e-21	8.96125e-19	ENSGALG00000034140
CACNA1H	14	complement(5667870..5837019)	0.38536	-2.28352	-4.86865	7.93833e-09	8.04689e-08	0.000165006	ENSGALG00000005215
LRRC17	1	13007015..13024134	2.36501	-2.28284	-4.86634	5.62733e-16	1.48328e-14	1.1697e-11	ENSGALG00000008298
gene:ENSGALG00000048540	6	complement(8173420..8249226)	0.000960225	-2.28109	-4.86044	0.0263674	0.0613572	1	ENSGALG00000048540
gene:ENSGALG00000051794	8	17185736..17362917	0.000413905	-2.28106	-4.86033	0.0219464	0.0528412	1	ENSGALG00000051794
gene:ENSGALG00000054561	5	16002729..16009259	4.02538	-2.28105	-4.86032	1.36475e-26	8.96768e-25	2.83677e-22	ENSGALG00000054561
FEZF2	12	complement(13539675..13541861)	0.0442248	-2.28104	-4.86028	0.0268539	0.0622781	1	ENSGALG00000007184
gene:ENSGALG00000051683	5	17367707..17369131	0.0494048	-2.28094	-4.85996	0.0281995	0.064847	1	ENSGALG00000051683
gene:ENSGALG00000055024	1	complement(66731465..66732736)	0.0542879	-2.28092	-4.85987	0.0288537	0.0660398	1	ENSGALG00000055024
gene:ENSGALG00000028283	19	complement(9651525..9656855)	0.068511	-2.28091	-4.85984	0.0295711	0.0674319	1	ENSGALG00000028283
CA9	Z	complement(9225475..9236423)	20.5871	-2.28078	-4.85942	1.75967e-30	1.53805e-28	3.65765e-26	ENSGALG00000021340
SLC18A2	6	30092809..30110773	0.55026	-2.28018	-4.85739	7.93029e-08	6.86353e-07	0.00164839	ENSGALG00000009289
gene:ENSGALG00000034363	7	complement(17197115..17213069)	0.00626642	-2.28006	-4.85697	0.040767	0.0882491	1	ENSGALG00000034363
gene:ENSGALG00000006708	13	14943967..14982567	0.149175	-2.28004	-4.85692	0.000636158	0.00243303	1	ENSGALG00000006708
TRIM27.2	16	2493004..2535671	0.294084	-2.27858	-4.85201	3.33995e-05	0.000172249	0.694241	ENSGALG00000019835
gene:ENSGALG00000052184	2	complement(8865945..8874629)	0.867819	-2.27811	-4.85044	1.07655e-19	4.1646e-18	2.23771e-15	ENSGALG00000052184
gene:ENSGALG00000051104	13	15795525..15799585	1.69883	-2.27797	-4.84996	1.63863e-10	2.15347e-09	3.40607e-06	ENSGALG00000051104
gene:ENSGALG00000054390	1	94029999..94089891	0.017529	-2.27684	-4.84615	1.94526e-06	1.29335e-05	0.0404342	ENSGALG00000054390
AVR2	Z	9149010..9150157	0.0655647	-2.27603	-4.84344	0.0565877	0.115278	1	ENSGALG00000028039
RBBP8NL	20	complement(7962306..7972833)	0.151719	-2.27471	-4.83901	7.24254e-05	0.000346155	1	ENSGALG00000045938
LONRF2	1	complement(134355045..134386116)	13.7885	-2.2744	-4.83797	2.73871e-25	1.64767e-23	5.69268e-21	ENSGALG00000016768
gene:ENSGALG00000046685	14	16113435..16115975	0.210826	-2.27122	-4.82731	0.00422209	0.0128529	1	ENSGALG00000046685
gene:ENSGALG00000010928	4	complement(45671455..45672224)	0.100414	-2.27009	-4.82355	0.0427544	0.0916294	1	ENSGALG00000010928
BCL2A1	10	13078381..13081323	15.9129	-2.26988	-4.82284	1.6041e-17	5.01248e-16	3.33429e-13	ENSGALG00000006511
gene:ENSGALG00000049957	20	3936354..3944875	0.137529	-2.2694	-4.82122	2.18522e-06	1.43487e-05	0.0454219	ENSGALG00000049957
gene:ENSGALG00000050244	20	complement(3411796..3451732)	0.0432206	-2.26634	-4.811	0.00371281	0.0115009	1	ENSGALG00000050244
gene:ENSGALG00000050702	6	complement(33779848..33797142)	0.0157156	-2.26344	-4.80134	0.000895172	0.00328792	1	ENSGALG00000050702
SUSD4	3	17861903..17932443	0.46495	-2.26217	-4.79711	1.05254e-06	7.35706e-06	0.0218781	ENSGALG00000009388
SPTLC3	3	complement(12892857..12984138)	0.138017	-2.26141	-4.79459	0.000321578	0.00132684	1	ENSGALG00000009037
gene:ENSGALG00000052502	13	complement(2324430..2325482)	0.064181	-2.25759	-4.78192	0.0426614	0.0914737	1	ENSGALG00000052502
gene:ENSGALG00000044678	13	complement(17350296..17362470)	0.556091	-2.25639	-4.77793	4.34174e-11	6.19341e-10	9.02473e-07	ENSGALG00000044678
MDGA2	5	complement(56940987..57248827)	0.388379	-2.25525	-4.77416	4.27986e-06	2.64794e-05	0.0889612	ENSGALG00000012228
gene:ENSGALG00000047592	8	complement(6655155..6671587)	0.0880062	-2.25506	-4.77355	7.09522e-06	4.2234e-05	0.147481	ENSGALG00000047592
HTR1B	3	80084761..80087769	0.51949	-2.25199	-4.76338	2.99304e-08	2.78e-07	0.000622133	ENSGALG00000015895
gene:ENSGALG00000050854	1	115750462..115774697	0.133423	-2.25173	-4.76253	2.20476e-08	2.08866e-07	0.000458281	ENSGALG00000050854
gene:ENSGALG00000039159	8	complement(21957162..21965167)	0.0305442	-2.24867	-4.75245	0.0397076	0.0862582	1	ENSGALG00000039159
G6PC2	7	complement(18917107..18922496)	1.69428	-2.24819	-4.75086	2.65018e-13	5.19659e-12	5.50866e-09	ENSGALG00000010899
OCM	14	complement(1425959..1429348)	0.316684	-2.2474	-4.74825	0.00205088	0.00683871	1	ENSGALG00000003462
gene:ENSGALG00000047903	13	complement(1104646..1110109)	0.0178186	-2.24659	-4.7456	0.107116	0.191128	1	ENSGALG00000047903
gene:ENSGALG00000051418	3	complement(35776028..35795473)	0.00796113	-2.24623	-4.74443	0.00516759	0.0153062	1	ENSGALG00000051418
SULT1B1	4	complement(51792613..51795126)	49.4573	-2.24572	-4.74274	3.76094e-14	8.09409e-13	7.81748e-10	ENSGALG00000023120
gene:ENSGALG00000031327	W	complement(4991077..5068104)	0.00805031	-2.24543	-4.74177	0.0842676	0.158172	1	ENSGALG00000031327
gene:ENSGALG00000050122	4	14740385..14781272	0.00105033	-2.24516	-4.7409	0.0699078	0.136442	1	ENSGALG00000050122
gene:ENSGALG00000051787	4	complement(83101832..83104528)	0.016033	-2.24516	-4.7409	0.0729504	0.141162	1	ENSGALG00000051787
gene:ENSGALG00000030678	14	442463..443814	0.0312503	-2.24515	-4.74086	0.0773197	0.147842	1	ENSGALG00000030678
gene:ENSGALG00000046853	1	166716472..166736824	0.00207569	-2.24512	-4.74075	0.0726131	0.140598	1	ENSGALG00000046853
gene:ENSGALG00000046856	11	complement(18553705..18558490)	0.00888363	-2.24511	-4.74075	0.0699119	0.136442	1	ENSGALG00000046856
WDR17	4	44309648..44347593	0.00967707	-2.24511	-4.74074	0.0699119	0.136442	1	ENSGALG00000043106
gene:ENSGALG00000053995	Z	complement(53116760..53176977)	0.000705315	-2.24511	-4.74074	0.0699119	0.136442	1	ENSGALG00000053995
gene:ENSGALG00000047996	4	complement(60538131..60560472)	0.00188421	-2.24511	-4.74074	0.0720585	0.139733	1	ENSGALG00000047996
gene:ENSGALG00000051408	9	complement(11916100..11948786)	0.00128551	-2.2451	-4.7407	0.0699144	0.136442	1	ENSGALG00000051408
gene:ENSGALG00000046753	6	complement(19729112..19733616)	0.00917585	-2.2451	-4.7407	0.0771785	0.147587	1	ENSGALG00000046753
gene:ENSGALG00000052744	26	complement(1523211..1526220)	0.0135367	-2.24505	-4.74054	0.0759873	0.14576	1	ENSGALG00000052744
gene:ENSGALG00000049469	6	12800118..12806665	0.288201	-2.24454	-4.73886	3.4644e-08	3.19063e-07	0.000720111	ENSGALG00000049469
BTBD19	8	21144107..21149996	0.455004	-2.2443	-4.73806	2.04151e-06	1.35056e-05	0.0424349	ENSGALG00000028978
SLC2A5	21	complement(3244323..3253164)	35.8933	-2.24227	-4.73142	2.26309e-23	1.19473e-21	4.70406e-19	ENSGALG00000002466
RNF212	4	84908686..84927893	0.491404	-2.24215	-4.73103	2.82887e-07	2.21177e-06	0.00588008	ENSGALG00000040805
gene:ENSGALG00000049277	8	complement(8579941..8587979)	0.0157908	-2.2411	-4.72758	0.00582245	0.0169532	1	ENSGALG00000049277
EDN3	20	complement(10803308..10815864)	0.269254	-2.24096	-4.7271	0.00476934	0.0142795	1	ENSGALG00000040880
gene:ENSGALG00000045549	2	128888470..128906506	0.00229667	-2.24027	-4.72484	0.0884452	0.164481	1	ENSGALG00000045549
CHRNA6	Z	53688052..53697089	0.24119	-2.23769	-4.71642	0.000468049	0.00185557	1	ENSGALG00000015382
gene:ENSGALG00000051352	19	complement(2994444..2997563)	0.669958	-2.23494	-4.70743	6.51166e-07	4.74297e-06	0.0135351	ENSGALG00000051352
gene:ENSGALG00000048636	4	71831298..71856479	0.0281714	-2.22949	-4.68968	5.7303e-05	0.000279575	1	ENSGALG00000048636
SULT1B	4	complement(51790372..51792467)	40.2448	-2.229	-4.68809	1.41974e-11	2.1724e-10	2.95107e-07	ENSGALG00000023122
gene:ENSGALG00000047650	8	complement(13811577..13813761)	0.0838297	-2.22899	-4.68806	0.00377793	0.0116597	1	ENSGALG00000047650
HOXB7	27	6207771..6211830	0.0837289	-2.22784	-4.68433	0.00800269	0.0223261	1	ENSGALG00000032740
CCSER1	4	35628834..36177811	3.92335	-2.22576	-4.67757	1.47845e-23	7.84974e-22	3.0731e-19	ENSGALG00000010392
gene:ENSGALG00000050389	1	114054050..114068005	0.0127734	-2.22475	-4.6743	0.00139047	0.00483768	1	ENSGALG00000050389
USH2A	3	20458579..20827409	0.0520143	-2.2236	-4.67058	2.30284e-06	1.50199e-05	0.0478669	ENSGALG00000009652
gene:ENSGALG00000049633	7	complement(32446630..32592288)	0.00464105	-2.22229	-4.66635	2.57276e-06	1.66631e-05	0.0534773	ENSGALG00000049633
CYP2AC1	3	108774929..108782996	515.788	-2.22228	-4.66631	5.47068e-25	3.19784e-23	1.13713e-20	ENSGALG00000016690
gene:ENSGALG00000045362	5	1835941..1837180	1.44732	-2.22069	-4.66115	2.19016e-05	0.000117805	0.455247	ENSGALG00000045362
gene:ENSGALG00000042759	1	129430004..129482027	11.2393	-2.22014	-4.65938	5.38623e-31	4.84499e-29	1.11958e-26	ENSGALG00000042759
gene:ENSGALG00000040063	5	complement(54121201..54149274)	0.00343316	-2.21768	-4.65144	0.0185888	0.0459145	1	ENSGALG00000040063
gene:ENSGALG00000047823	15	complement(10913164..10920727)	0.0129942	-2.21752	-4.65093	0.0420716	0.0905023	1	ENSGALG00000047823
MAB21L1	1	174520441..174521798	0.89802	-2.21615	-4.64652	4.04981e-08	3.69488e-07	0.000841794	ENSGALG00000045052
ITIH2	1	4774156..4799281	1509.54	-2.21464	-4.64166	5.05315e-31	4.56755e-29	1.05035e-26	ENSGALG00000006833
gene:ENSGALG00000053257	20	complement(160570..171933)	0.00866097	-2.21328	-4.63729	0.0141087	0.0363001	1	ENSGALG00000053257
gene:ENSGALG00000047406	3	complement(13222002..13237629)	0.00613117	-2.21318	-4.63695	0.0103464	0.0277332	1	ENSGALG00000047406
gene:ENSGALG00000053131	11	13663568..13710674	0.55981	-2.21292	-4.63614	8.97294e-08	7.68339e-07	0.00186512	ENSGALG00000053131
gene:ENSGALG00000049955	2	complement(4455425..4548459)	0.181705	-2.2112	-4.63061	4.14255e-14	8.87415e-13	8.6107e-10	ENSGALG00000049955
C1QL1	27	complement(3712055..3716130)	0.464268	-2.21061	-4.62872	0.000338691	0.00139033	1	ENSGALG00000028031
gene:ENSGALG00000041249	5	complement(509330..510343)	0.0921081	-2.20788	-4.61997	0.0175967	0.0438674	1	ENSGALG00000041249
GPR20	2	complement(146163339..146186941)	0.0933804	-2.20382	-4.60698	0.00222416	0.0073295	1	ENSGALG00000041730
gene:ENSGALG00000049089	3	complement(41965866..41974652)	0.019642	-2.20066	-4.5969	0.00479161	0.0143323	1	ENSGALG00000049089
gene:ENSGALG00000042165	10	20845911..20862864	0.0293785	-2.19944	-4.59301	2.26924e-05	0.000121634	0.471684	ENSGALG00000042165
gene:ENSGALG00000051162	7	complement(1777409..1803827)	0.00467486	-2.19855	-4.59017	0.0134695	0.034888	1	ENSGALG00000051162
CCDC80	1	84661651..84685255	5.5452	-2.19832	-4.58943	8.99373e-24	4.84459e-22	1.86944e-19	ENSGALG00000015193
GALR1L	11	complement(3427529..3442713)	1.81328	-2.19695	-4.5851	6.49714e-08	5.7112e-07	0.0013505	ENSGALG00000003425
gene:ENSGALG00000047452	5	49118522..49125179	0.0388943	-2.19655	-4.58382	0.000464831	0.00184597	1	ENSGALG00000047452
TMX1	5	58171089..58174934	0.439198	-2.19655	-4.58381	2.80319e-06	1.79983e-05	0.0582671	ENSGALG00000020340
SHROOM3	4	complement(49738482..49832032)	1.35459	-2.19625	-4.58287	1.75193e-11	2.63715e-10	3.64156e-07	ENSGALG00000052932
gene:ENSGALG00000047524	1	75012619..75013783	0.846229	-2.19623	-4.5828	0.00980761	0.0265345	1	ENSGALG00000047524
gene:ENSGALG00000047775	25	1402863..1406387	0.0982714	-2.19413	-4.57614	0.0222462	0.053459	1	ENSGALG00000047775
gene:ENSGALG00000034605	5	875773..882206	1.29304	-2.1907	-4.56527	6.79308e-08	5.95438e-07	0.00141201	ENSGALG00000034605
gene:ENSGALG00000053326	5	complement(5736151..5764981)	0.00606824	-2.1906	-4.56495	0.00505002	0.0149939	1	ENSGALG00000053326
MDK	5	complement(23884634..23886637)	12.8428	-2.18838	-4.55794	2.25165e-24	1.26818e-22	4.68027e-20	ENSGALG00000008367
gene:ENSGALG00000005613	6	complement(17640007..17642288)	0.997212	-2.18738	-4.55477	1.19776e-05	6.80188e-05	0.248967	ENSGALG00000005613
gene:ENSGALG00000008040	15	11192649..11209492	91.7261	-2.18734	-4.55463	3.37946e-32	3.38494e-30	7.02455e-28	ENSGALG00000008040
SOX9	18	8785940..8789042	4.63973	-2.18681	-4.55296	2.02086e-13	4.01787e-12	4.20056e-09	ENSGALG00000004386
gene:ENSGALG00000048579	4	complement(51701345..51704391)	0.355022	-2.18568	-4.54941	1.00658e-05	5.80975e-05	0.209227	ENSGALG00000048579
gene:ENSGALG00000053796	11	14721110..14728025	0.00978521	-2.18493	-4.54705	0.0519268	0.107689	1	ENSGALG00000053796
gene:ENSGALG00000048124	1	75931202..75936136	57.5532	-2.18388	-4.54373	4.239e-16	1.14004e-14	8.81118e-12	ENSGALG00000048124
gene:ENSGALG00000053585	14	15415290..15419040	1.6139	-2.18366	-4.54303	3.14793e-10	3.94663e-09	6.54328e-06	ENSGALG00000053585
SCN9A	7	19505895..19543801	0.10214	-2.18065	-4.53358	2.23648e-06	1.46386e-05	0.0464875	ENSGALG00000027793
CFAP221	7	complement(28330072..28344049)	0.0760046	-2.17704	-4.52223	0.00236658	0.00772736	1	ENSGALG00000012100
RUNX1T1	2	complement(124950602..125056942)	0.695953	-2.17446	-4.51418	1.29924e-09	1.47971e-08	2.7006e-05	ENSGALG00000033091
gene:ENSGALG00000050993	13	complement(8486353..8516219)	0.0220471	-2.17422	-4.51342	1.44005e-05	8.04706e-05	0.299328	ENSGALG00000050993
gene:ENSGALG00000049788	2	48439162..48453225	0.00876931	-2.17324	-4.51036	0.00783303	0.0219188	1	ENSGALG00000049788
gene:ENSGALG00000003590	18	6987331..6993610	0.28938	-2.17298	-4.50954	3.10822e-06	1.97854e-05	0.0646074	ENSGALG00000003590
HAO2	1	complement(79328749..79338994)	42.4661	-2.17287	-4.50918	2.30066e-22	1.09592e-20	4.78216e-18	ENSGALG00000014766
gene:ENSGALG00000042265	14	complement(15424288..15426194)	1.38451	-2.17271	-4.50869	3.2528e-10	4.07259e-09	6.76126e-06	ENSGALG00000042265
gene:ENSGALG00000047033	10	6750790..6781924	0.0315858	-2.17233	-4.5075	4.06132e-06	2.52793e-05	0.0844187	ENSGALG00000047033
gene:ENSGALG00000030908	12	4161222..4410601	16.9215	-2.17096	-4.50322	1.37346e-16	3.89148e-15	2.85488e-12	ENSGALG00000030908
BACH2	3	75307454..75404609	3.15965	-2.17057	-4.502	4.40766e-13	8.36824e-12	9.16177e-09	ENSGALG00000015605
gene:ENSGALG00000041922	MT	1228..1296	10.2706	-2.16953	-4.49876	4.62494e-06	2.84057e-05	0.096134	ENSGALG00000041922
gene:ENSGALG00000049384	6	19410230..19439306	0.0836191	-2.1689	-4.4968	1.83539e-10	2.39674e-09	3.81504e-06	ENSGALG00000049384
gene:ENSGALG00000029227	4	complement(81683573..81748757)	0.0038889	-2.16883	-4.49658	0.000941414	0.003438	1	ENSGALG00000029227
HSD17B3	Z	complement(42126415..42151273)	0.169273	-2.16695	-4.49072	0.000289701	0.0012066	1	ENSGALG00000045920
gene:ENSGALG00000049836	14	10099703..10133116	0.0298919	-2.16634	-4.48885	6.39963e-07	4.67607e-06	0.0133023	ENSGALG00000049836
IGFBP3	2	complement(54930529..54947966)	9.41739	-2.16531	-4.48564	1.34726e-14	3.07447e-13	2.80041e-10	ENSGALG00000037940
gene:ENSGALG00000038923	11	complement(11180971..11193897)	98.7378	-2.16345	-4.47986	2.13141e-13	4.22408e-12	4.43036e-09	ENSGALG00000038923
gene:ENSGALG00000049635	6	complement(33431839..33439510)	0.00874	-2.16328	-4.47932	0.041999	0.090388	1	ENSGALG00000049635
gene:ENSGALG00000036780	3	complement(26020435..26086284)	0.00102701	-2.16303	-4.47856	0.0345162	0.0766246	1	ENSGALG00000036780
gene:ENSGALG00000050052	1	185011575..185013809	0.0289488	-2.16295	-4.47828	0.0323552	0.0725859	1	ENSGALG00000050052
gene:ENSGALG00000050111	4	complement(39402572..39419188)	0.089086	-2.16279	-4.47779	3.86791e-08	3.53414e-07	0.000803983	ENSGALG00000050111
gene:ENSGALG00000052339	3	28189819..28258083	0.000923972	-2.16227	-4.47617	0.0417662	0.090002	1	ENSGALG00000052339
gene:ENSGALG00000055017	2	complement(87106507..87111295)	0.0590357	-2.16222	-4.47602	0.00691937	0.0196952	1	ENSGALG00000055017
BARHL1	17	6883357..6889065	0.160576	-2.16216	-4.47584	0.00217213	0.00717887	1	ENSGALG00000043217
YPEL1	15	846449..859774	20.2744	-2.15839	-4.46416	5.57452e-16	1.47355e-14	1.15872e-11	ENSGALG00000052223
gene:ENSGALG00000028222	4	complement(10977328..10983991)	0.251028	-2.15745	-4.46126	0.00030015	0.0012462	1	ENSGALG00000028222
KCNE4	9	8280662..8282369	0.614567	-2.15702	-4.45992	0.000412211	0.00165797	1	ENSGALG00000031350
NOTUM	18	5048916..5054527	1.31879	-2.15691	-4.4596	1.89251e-09	2.10493e-08	3.93376e-05	ENSGALG00000002900
gene:ENSGALG00000054621	1	156948577..156952218	0.120543	-2.15243	-4.44576	0.000110833	0.000509232	1	ENSGALG00000054621
TTC14	9	complement(17345389..17354004)	11.0772	-2.15159	-4.44316	1.30262e-14	2.97627e-13	2.70762e-10	ENSGALG00000008889
gene:ENSGALG00000047740	3	complement(49999068..50022591)	0.0187637	-2.14986	-4.43784	0.000908319	0.00332829	1	ENSGALG00000047740
gene:ENSGALG00000049429	6	34225734..34232754	0.0434092	-2.14954	-4.43686	0.00187642	0.00632759	1	ENSGALG00000049429
MYOT	13	complement(15119631..15132751)	0.0618324	-2.14888	-4.43482	0.00656015	0.018826	1	ENSGALG00000031826
gene:ENSGALG00000048350	4	55704178..56083257	0.00803325	-2.1477	-4.43122	5.36929e-07	3.98769e-06	0.0111606	ENSGALG00000048350
gene:ENSGALG00000053107	3	complement(58190054..58231715)	0.497658	-2.14685	-4.4286	9.34693e-09	9.37729e-08	0.000194285	ENSGALG00000053107
gene:ENSGALG00000050673	12	8191479..8206741	0.016691	-2.14665	-4.42798	0.00185906	0.00627476	1	ENSGALG00000050673
gene:ENSGALG00000054784	7	36200377..36205013	0.0597067	-2.14662	-4.42788	0.00273714	0.0087884	1	ENSGALG00000054784
SH3YL1	3	complement(91875015..91915377)	5.10315	-2.1441	-4.42016	5.12816e-23	2.59631e-21	1.06594e-18	ENSGALG00000016362
gene:ENSGALG00000047639	22	2764386..2769806	2.18919	-2.14157	-4.41241	6.89528e-11	9.61396e-10	1.43325e-06	ENSGALG00000047639
SOX17	2	110517253..110518918	1.67227	-2.13629	-4.39631	9.2071e-09	9.24625e-08	0.000191379	ENSGALG00000032994
gene:ENSGALG00000049804	2	complement(29341477..29367200)	0.587112	-2.13606	-4.39559	5.17367e-09	5.41934e-08	0.00010754	ENSGALG00000049804
gene:ENSGALG00000046534	Z	complement(60476018..60517150)	0.0165512	-2.13465	-4.3913	2.95173e-06	1.88866e-05	0.0613547	ENSGALG00000046534
RASL10B	19	complement(4534259..4537686)	0.0862779	-2.13315	-4.38675	0.0650901	0.128928	1	ENSGALG00000002086
SPATA4	4	complement(44348398..44355142)	1.61362	-2.1328	-4.38567	4.96104e-06	3.02694e-05	0.10312	ENSGALG00000010822
PKDCC	3	23428366..23460375	1.45929	-2.1283	-4.37201	1.02922e-09	1.19796e-08	2.13934e-05	ENSGALG00000042511
CDON	24	complement(354765..382201)	4.81852	-2.12781	-4.37053	4.20263e-25	2.48801e-23	8.73559e-21	ENSGALG00000035419
PLAG1	2	complement(111237295..111284428)	2.76788	-2.12774	-4.37033	2.36134e-21	1.01994e-19	4.90828e-17	ENSGALG00000015407
gene:ENSGALG00000048864	10	complement(16251126..16266950)	0.175828	-2.12604	-4.36519	2.52671e-11	3.71292e-10	5.25202e-07	ENSGALG00000048864
gene:ENSGALG00000053520	4	complement(19636950..19638359)	0.0649918	-2.12431	-4.35995	0.0188235	0.0463964	1	ENSGALG00000053520
gene:ENSGALG00000053137	2	59952449..59971173	0.00468806	-2.12417	-4.35952	0.0171352	0.0428842	1	ENSGALG00000053137
MAP6	1	complement(196900378..196929712)	0.0172912	-2.12411	-4.35933	0.0180012	0.0447194	1	ENSGALG00000007441
gene:ENSGALG00000052112	21	2642519..2644918	0.296351	-2.12167	-4.35197	0.00104417	0.0037731	1	ENSGALG00000052112
gene:ENSGALG00000053496	5	52584984..52670442	0.00193829	-2.12163	-4.35187	0.0306453	0.0694713	1	ENSGALG00000053496
gene:ENSGALG00000047614	2	complement(41009519..41053889)	0.024718	-2.11805	-4.34106	5.58039e-07	4.12299e-06	0.0115994	ENSGALG00000047614
ANKEF1	3	complement(13866589..13879079)	0.0275847	-2.11614	-4.33532	0.0665788	0.131273	1	ENSGALG00000008996
TP53RK	20	complement(5579113..5580702)	27.2878	-2.11287	-4.32552	1.62351e-27	1.17975e-25	3.37462e-23	ENSGALG00000004469
GUCA1A	26	complement(3184817..3189219)	0.775717	-2.11259	-4.32468	4.04772e-05	0.000204398	0.841358	ENSGALG00000001431
gene:ENSGALG00000048957	8	complement(15441566..15450069)	0.0406891	-2.11211	-4.32322	0.000846156	0.00313022	1	ENSGALG00000048957
FAT4	4	complement(52507987..52651583)	1.31361	-2.11203	-4.32299	2.55092e-17	7.77443e-16	5.30234e-13	ENSGALG00000011823
PCDH17	1	complement(164781979..164862248)	0.0717332	-2.11187	-4.32252	0.00486785	0.0145298	1	ENSGALG00000016941
LUZP2	5	complement(1329073..1496599)	0.103791	-2.11031	-4.31784	0.00417965	0.0127467	1	ENSGALG00000030151
gene:ENSGALG00000053577	8	7067506..7086993	0.0345424	-2.10837	-4.31204	4.83214e-05	0.000239988	1	ENSGALG00000053577
gene:ENSGALG00000033973	5	complement(26881176..26889527)	0.501553	-2.10824	-4.31165	1.2452e-08	1.22211e-07	0.000258826	ENSGALG00000033973
gene:ENSGALG00000049832	9	complement(8502692..8539903)	0.0339129	-2.10758	-4.30966	1.2942e-07	1.07589e-06	0.00269013	ENSGALG00000049832
IL22RA1	23	complement(5809698..5818061)	4.17885	-2.10501	-4.30201	3.0449e-08	2.82251e-07	0.000632912	ENSGALG00000004221
FGF14	1	144408607..144791819	0.369754	-2.10435	-4.30003	0.0147448	0.0377013	1	ENSGALG00000016866
BAG3	6	31229092..31246998	44.2176	-2.10384	-4.29851	3.62753e-18	1.21114e-16	7.54018e-14	ENSGALG00000009433
PDGFRA	4	complement(65398425..65431696)	0.864019	-2.10219	-4.29361	3.18713e-12	5.33491e-11	6.62477e-08	ENSGALG00000013929
5S_rRNA_12	4	2302454..2302574	0.957315	-2.10181	-4.29248	0.00998768	0.0269273	1	ENSGALG00000025329
ACOT12	Z	63906538..63937293	0.0669659	-2.10159	-4.29182	0.00900252	0.024688	1	ENSGALG00000015616
gene:ENSGALG00000045780	13	complement(972399..974012)	0.133467	-2.10082	-4.28954	0.00202127	0.00675358	1	ENSGALG00000045780
GDF7	3	101917263..101920259	0.153039	-2.09923	-4.2848	0.0028428	0.00908101	1	ENSGALG00000047554
gene:ENSGALG00000055140	9	9093453..9128067	0.23596	-2.09615	-4.27568	1.12682e-12	2.00477e-11	2.34221e-08	ENSGALG00000055140
MYH7	19	complement(56925..70995)	0.326272	-2.09393	-4.2691	3.31045e-09	3.56022e-08	6.88111e-05	ENSGALG00000035594
PDCD4	6	27094512..27111651	38.2475	-2.09311	-4.26668	7.89019e-17	2.30608e-15	1.64006e-12	ENSGALG00000008700
gene:ENSGALG00000037628	3	42984395..43024501	0.00406781	-2.09288	-4.26598	0.011299	0.0299187	1	ENSGALG00000037628
gene:ENSGALG00000053091	7	19714510..19723832	0.274633	-2.09283	-4.26584	6.31991e-09	6.49517e-08	0.000131366	ENSGALG00000053091
B3GALT5	1	109397569..109410287	6.68093	-2.09209	-4.26366	2.32304e-14	5.14903e-13	4.82867e-10	ENSGALG00000016128
gene:ENSGALG00000050685	1	61678239..61681860	0.00356358	-2.08929	-4.25539	0.294671	#N/A	1	ENSGALG00000050685
gene:ENSGALG00000052346	1	complement(89023562..89040712)	0.000752568	-2.08929	-4.25539	0.294671	#N/A	1	ENSGALG00000052346
gene:ENSGALG00000052722	2	complement(8461973..8477169)	0.000849332	-2.08929	-4.25539	0.294671	#N/A	1	ENSGALG00000052722
gene:ENSGALG00000054102	2	complement(88092766..88094811)	0.00630855	-2.08929	-4.25539	0.294671	#N/A	1	ENSGALG00000054102
gene:ENSGALG00000054701	4	28057881..28061162	0.00393275	-2.08929	-4.25539	0.294671	#N/A	1	ENSGALG00000054701
gga-mir-1771	5	complement(51799321..51799406)	0.150085	-2.08929	-4.25539	0.294671	#N/A	1	ENSGALG00000025174
OPN4	6	3059913..3082527	0.00650241	-2.08929	-4.25539	0.294671	#N/A	1	ENSGALG00000001934
gene:ENSGALG00000052077	6	complement(9353862..9355886)	0.00637397	-2.08929	-4.25539	0.294671	#N/A	1	ENSGALG00000052077
gene:ENSGALG00000049261	6	complement(11877909..11883233)	0.0024239	-2.08929	-4.25539	0.294671	#N/A	1	ENSGALG00000049261
gene:ENSGALG00000054466	8	18021151..18041278	0.000641261	-2.08929	-4.25539	0.294671	#N/A	1	ENSGALG00000054466
gene:ENSGALG00000048980	9	complement(16917339..16989485)	0.000178903	-2.08929	-4.25539	0.294671	#N/A	1	ENSGALG00000048980
gga-let-7a-1	12	complement(6490205..6490294)	0.143414	-2.08929	-4.25539	0.294671	#N/A	1	ENSGALG00000018266
PCDHB4	13	complement(842607..844093)	0.0098229	-2.08929	-4.25539	0.294671	#N/A	1	ENSGALG00000038668
gga-mir-6635-3	15	7215879..7215988	0.117339	-2.08929	-4.25539	0.294671	#N/A	1	ENSGALG00000026238
EDQM3	25	3246649..3248252	0.0242163	-2.08929	-4.25539	0.294671	#N/A	1	ENSGALG00000040847
gene:ENSGALG00000050259	33	1885600..1886535	0.0137898	-2.08929	-4.25539	0.294671	#N/A	1	ENSGALG00000050259
gene:ENSGALG00000054533	33	complement(2555256..2556119)	0.014939	-2.08929	-4.25539	0.294671	#N/A	1	ENSGALG00000054533
gene:ENSGALG00000048784	33	complement(2678907..2681118)	0.0109199	-2.08929	-4.25539	0.294671	#N/A	1	ENSGALG00000048784
gene:ENSGALG00000050444	1	complement(12878485..12882617)	0.0209074	-2.0891	-4.25482	0.294723	#N/A	1	ENSGALG00000050444
gene:ENSGALG00000053150	1	94104102..94108687	0.00280376	-2.0891	-4.25482	0.294723	#N/A	1	ENSGALG00000053150
gene:ENSGALG00000054910	1	complement(182046624..182052630)	0.00214051	-2.0891	-4.25482	0.294723	#N/A	1	ENSGALG00000054910
gene:ENSGALG00000054279	3	21354165..21358315	0.00309758	-2.0891	-4.25482	0.294723	#N/A	1	ENSGALG00000054279
gga-mir-1674	6	23766962..23767057	0.133938	-2.0891	-4.25482	0.294723	#N/A	1	ENSGALG00000025257
gene:ENSGALG00000052221	13	19001035..19002253	0.010548	-2.0891	-4.25482	0.294723	#N/A	1	ENSGALG00000052221
CRYBA4	15	7458871..7470893	0.0180845	-2.0891	-4.25482	0.294723	#N/A	1	ENSGALG00000005634
ASB15	1	complement(22434929..22445383)	0.00694858	-2.08842	-4.25282	0.294901	#N/A	1	ENSGALG00000008814
gene:ENSGALG00000055020	2	19674920..19677594	0.00481595	-2.08842	-4.25282	0.294901	#N/A	1	ENSGALG00000055020
gene:ENSGALG00000053558	3	complement(16307991..16329891)	0.000588223	-2.08842	-4.25282	0.294901	#N/A	1	ENSGALG00000053558
gene:ENSGALG00000049276	14	8263789..8280841	0.000755449	-2.08842	-4.25282	0.294901	#N/A	1	ENSGALG00000049276
gene:ENSGALG00000049918	17	8381730..8385969	0.00303837	-2.08842	-4.25282	0.294901	#N/A	1	ENSGALG00000049918
gga-mir-142	19	complement(697445..697536)	0.140029	-2.08842	-4.25282	0.294901	#N/A	1	ENSGALG00000018344
gene:ENSGALG00000001885	19	complement(4324550..4326231)	0.00765914	-2.08842	-4.25282	0.294901	#N/A	1	ENSGALG00000001885
gene:ENSGALG00000049597	Z	complement(25175445..25179827)	0.00293924	-2.08842	-4.25282	0.294901	#N/A	1	ENSGALG00000049597
BEST3	1	complement(35651357..35667845)	0.00622244	-2.08841	-4.25278	0.294904	#N/A	1	ENSGALG00000010029
gene:ENSGALG00000046392	6	10104168..10109395	0.0103966	-2.08841	-4.25278	0.294904	#N/A	1	ENSGALG00000046392
gene:ENSGALG00000049447	8	complement(5207762..5214100)	0.00197304	-2.08841	-4.25278	0.294904	#N/A	1	ENSGALG00000049447
gene:ENSGALG00000049910	8	complement(22884718..22898889)	0.000882522	-2.08841	-4.25278	0.294904	#N/A	1	ENSGALG00000049910
NMNAT3	9	complement(6113593..6134505)	0.00508626	-2.08841	-4.25278	0.294904	#N/A	1	ENSGALG00000026187
gene:ENSGALG00000048429	10	complement(19094495..19095949)	0.00859595	-2.08841	-4.25278	0.294904	#N/A	1	ENSGALG00000048429
gene:ENSGALG00000025089	11	18734571..18734652	0.152526	-2.08841	-4.25278	0.294904	#N/A	1	ENSGALG00000025089
gene:ENSGALG00000050076	20	4160346..4166109	0.00216987	-2.08841	-4.25278	0.294904	#N/A	1	ENSGALG00000050076
gene:ENSGALG00000052793	28	280102..296526	0.000761468	-2.08841	-4.25278	0.294904	#N/A	1	ENSGALG00000052793
gene:ENSGALG00000047670	1	complement(136273711..136276075)	0.00527801	-2.08841	-4.25278	0.294905	#N/A	1	ENSGALG00000047670
gene:ENSGALG00000053071	4	329258..335177	0.00210853	-2.08841	-4.25278	0.294905	#N/A	1	ENSGALG00000053071
gene:ENSGALG00000054091	5	complement(32907263..32920576)	0.000937546	-2.08841	-4.25278	0.294905	#N/A	1	ENSGALG00000054091
gga-mir-1658	9	complement(23087173..23087262)	0.138694	-2.08841	-4.25278	0.294905	#N/A	1	ENSGALG00000042056
gene:ENSGALG00000055062	1	complement(121049580..121064074)	0.000860889	-2.0884	-4.25276	0.294906	#N/A	1	ENSGALG00000055062
FAM237B	2	complement(21707589..21709626)	0.0152364	-2.0884	-4.25276	0.294906	#N/A	1	ENSGALG00000032592
SNAP25	3	complement(13751856..13817913)	0.00390688	-2.0884	-4.25276	0.294906	#N/A	1	ENSGALG00000009003
gene:ENSGALG00000049592	6	complement(27327739..27338878)	0.00112016	-2.0884	-4.25276	0.294906	#N/A	1	ENSGALG00000049592
gene:ENSGALG00000048833	33	215096..217692	0.00849461	-2.0884	-4.25276	0.294906	#N/A	1	ENSGALG00000048833
gene:ENSGALG00000048594	1	complement(80486981..80491498)	0.00275652	-2.0884	-4.25276	0.294907	#N/A	1	ENSGALG00000048594
gene:ENSGALG00000048490	2	complement(58784744..58804166)	0.000641196	-2.0884	-4.25276	0.294907	#N/A	1	ENSGALG00000048490
gene:ENSGALG00000048959	2	complement(61409231..61418880)	0.00129057	-2.0884	-4.25276	0.294907	#N/A	1	ENSGALG00000048959
gene:ENSGALG00000048611	3	19947139..19956355	0.00135119	-2.0884	-4.25276	0.294907	#N/A	1	ENSGALG00000048611
gene:ENSGALG00000046293	5	51578235..51586448	0.00151619	-2.0884	-4.25276	0.294907	#N/A	1	ENSGALG00000046293
gene:ENSGALG00000043469	5	complement(55228305..55251475)	0.00053748	-2.0884	-4.25276	0.294907	#N/A	1	ENSGALG00000043469
gene:ENSGALG00000050461	10	14918082..14923262	0.00240378	-2.0884	-4.25276	0.294907	#N/A	1	ENSGALG00000050461
gga-mir-1560	11	complement(18630358..18630461)	0.11975	-2.0884	-4.25276	0.294907	#N/A	1	ENSGALG00000025326
gene:ENSGALG00000046725	12	9657736..9663267	0.0584693	-2.0884	-4.25276	0.294907	#N/A	1	ENSGALG00000046725
gene:ENSGALG00000047745	17	complement(7895545..7898861)	0.00375459	-2.0884	-4.25276	0.294907	#N/A	1	ENSGALG00000047745
LMX1B	17	10356719..10450700	0.00703216	-2.0884	-4.25276	0.294907	#N/A	1	ENSGALG00000040582
gene:ENSGALG00000052400	Z	14570775..14587238	0.000756436	-2.0884	-4.25276	0.294907	#N/A	1	ENSGALG00000052400
gene:ENSGALG00000051521	Z	79469932..79490083	0.000618001	-2.0884	-4.25276	0.294907	#N/A	1	ENSGALG00000051521
gene:ENSGALG00000033901	2	37908216..37944961	0.000329476	-2.08839	-4.25275	0.294908	#N/A	1	ENSGALG00000033901
gene:ENSGALG00000048843	2	137336579..137342847	0.00193124	-2.08839	-4.25275	0.294908	#N/A	1	ENSGALG00000048843
GABRA2	4	67066083..67117921	0.007455	-2.08839	-4.25275	0.294908	#N/A	1	ENSGALG00000014206
gene:ENSGALG00000048197	5	22462014..22466984	0.00243551	-2.08839	-4.25275	0.294908	#N/A	1	ENSGALG00000048197
OTOL1	9	complement(22089165..22092254)	0.00970106	-2.08839	-4.25275	0.294908	#N/A	1	ENSGALG00000026305
gene:ENSGALG00000049958	20	complement(10750639..10752778)	0.0221738	-2.08839	-4.25275	0.294908	#N/A	1	ENSGALG00000049958
gene:ENSGALG00000039866	31	complement(4158743..4159570)	0.0362483	-2.08839	-4.25275	0.294908	#N/A	1	ENSGALG00000039866
gene:ENSGALG00000053248	Z	complement(77158999..77351578)	0.00814732	-2.08839	-4.25275	0.294908	#N/A	1	ENSGALG00000053248
gene:ENSGALG00000014746	1	78604630..78633785	0.00555951	-2.08839	-4.25274	0.294908	#N/A	1	ENSGALG00000014746
gene:ENSGALG00000054744	1	92456054..92459926	0.00319676	-2.08839	-4.25274	0.294908	#N/A	1	ENSGALG00000054744
gene:ENSGALG00000048066	2	complement(66818448..66849879)	0.000393899	-2.08839	-4.25274	0.294908	#N/A	1	ENSGALG00000048066
CBLN2	2	92619424..92624933	0.00465803	-2.08839	-4.25274	0.294908	#N/A	1	ENSGALG00000028682
PPP1R42	2	complement(115289879..115308471)	0.00951656	-2.08839	-4.25274	0.294908	#N/A	1	ENSGALG00000034424
gene:ENSGALG00000050665	3	24570879..24575830	0.00250021	-2.08839	-4.25274	0.294908	#N/A	1	ENSGALG00000050665
gene:ENSGALG00000050016	3	complement(27805732..27807732)	0.00618743	-2.08839	-4.25274	0.294908	#N/A	1	ENSGALG00000050016
DKK1	6	10918336..10919304	0.0171245	-2.08839	-4.25274	0.294908	#N/A	1	ENSGALG00000003814
PKP1	26	complement(827967..854048)	0.00594956	-2.08839	-4.25274	0.294908	#N/A	1	ENSGALG00000000299
gene:ENSGALG00000034488	W	complement(5154797..5259594)	0.00372026	-2.08839	-4.25274	0.294908	#N/A	1	ENSGALG00000034488
gene:ENSGALG00000048044	1	5034894..5054920	0.000616988	-2.08839	-4.25274	0.294909	#N/A	1	ENSGALG00000048044
gene:ENSGALG00000051805	1	63418544..63449499	0.000399161	-2.08839	-4.25274	0.294909	#N/A	1	ENSGALG00000051805
gga-mir-1622	2	complement(40151376..40151472)	0.127386	-2.08839	-4.25274	0.294909	#N/A	1	ENSGALG00000025305
gene:ENSGALG00000054480	4	46538772..46553658	0.000830014	-2.08839	-4.25274	0.294909	#N/A	1	ENSGALG00000054480
gene:ENSGALG00000049617	4	87578558..87585140	0.00187702	-2.08839	-4.25274	0.294909	#N/A	1	ENSGALG00000049617
CA12	10	4543071..4556711	0.0113779	-2.08839	-4.25274	0.294909	#N/A	1	ENSGALG00000003456
CDX1	13	complement(13936846..13947085)	0.00524243	-2.08839	-4.25274	0.294909	#N/A	1	ENSGALG00000005679
gga-mir-6547	27	7052795..7052914	0.10297	-2.08839	-4.25274	0.294909	#N/A	1	ENSGALG00000028030
gene:ENSGALG00000052200	1	complement(76335693..76344055)	0.0244008	-2.08839	-4.25272	0.29491	#N/A	1	ENSGALG00000052200
gene:ENSGALG00000051609	2	complement(2949807..2957303)	0.0016111	-2.08839	-4.25272	0.29491	#N/A	1	ENSGALG00000051609
gene:ENSGALG00000050992	3	93812741..93814631	0.00638731	-2.08839	-4.25272	0.29491	#N/A	1	ENSGALG00000050992
SNORD83_2	4	2122410..2122485	0.158926	-2.08839	-4.25272	0.29491	#N/A	1	ENSGALG00000049117
gene:ENSGALG00000049801	4	complement(52996854..53004826)	0.00151491	-2.08839	-4.25272	0.29491	#N/A	1	ENSGALG00000049801
gene:ENSGALG00000053629	5	complement(59556490..59560817)	0.00279076	-2.08839	-4.25272	0.29491	#N/A	1	ENSGALG00000053629
gga-mir-181a-1	8	2387140..2387243	0.116138	-2.08839	-4.25272	0.29491	#N/A	1	ENSGALG00000021730
gene:ENSGALG00000054798	9	14344778..14347642	0.00421584	-2.08839	-4.25272	0.29491	#N/A	1	ENSGALG00000054798
CHRND	9	15755236..15759481	0.00479111	-2.08839	-4.25272	0.29491	#N/A	1	ENSGALG00000007899
CAV3	12	19676683..19680120	0.0114596	-2.08839	-4.25272	0.29491	#N/A	1	ENSGALG00000008351
gene:ENSGALG00000052773	14	10860140..10870329	0.00118532	-2.08839	-4.25272	0.29491	#N/A	1	ENSGALG00000052773
TBX5	15	12598201..12638563	0.00556608	-2.08839	-4.25272	0.29491	#N/A	1	ENSGALG00000008253
gene:ENSGALG00000051584	1	191035242..191049647	0.000836448	-2.08838	-4.2527	0.294912	#N/A	1	ENSGALG00000051584
gene:ENSGALG00000053623	1	197251621..197252568	0.0127108	-2.08838	-4.2527	0.294912	#N/A	1	ENSGALG00000053623
gene:ENSGALG00000051215	2	complement(11245223..11261292)	0.000749836	-2.08838	-4.2527	0.294912	#N/A	1	ENSGALG00000051215
gene:ENSGALG00000049033	2	20226034..20234925	0.00135514	-2.08838	-4.2527	0.294912	#N/A	1	ENSGALG00000049033
gga-mir-6604	6	23317903..23318012	0.109544	-2.08838	-4.2527	0.294912	#N/A	1	ENSGALG00000026724
gene:ENSGALG00000047158	7	complement(9427439..9434007)	0.00183435	-2.08838	-4.2527	0.294912	#N/A	1	ENSGALG00000047158
gene:ENSGALG00000053267	8	26443957..26446441	0.00484904	-2.08838	-4.2527	0.294912	#N/A	1	ENSGALG00000053267
gene:ENSGALG00000048296	13	10621380..10625922	0.0026524	-2.08838	-4.2527	0.294912	#N/A	1	ENSGALG00000048296
gene:ENSGALG00000039987	25	2179329..2180443	0.015409	-2.08838	-4.2527	0.294912	#N/A	1	ENSGALG00000039987
gga-mir-6693	28	4387579..4387688	0.109544	-2.08838	-4.2527	0.294912	#N/A	1	ENSGALG00000027005
gene:ENSGALG00000053617	31	complement(2901947..2914531)	0.000957479	-2.08838	-4.2527	0.294912	#N/A	1	ENSGALG00000053617
gene:ENSGALG00000048673	33	1902503..1903543	0.0115753	-2.08838	-4.2527	0.294912	#N/A	1	ENSGALG00000048673
gene:ENSGALG00000054864	33	complement(2702302..2705090)	0.00579321	-2.08838	-4.2527	0.294912	#N/A	1	ENSGALG00000054864
gene:ENSGALG00000050555	Z	5408840..5410258	0.0084918	-2.08838	-4.2527	0.294912	#N/A	1	ENSGALG00000050555
gene:ENSGALG00000044844	1	complement(67359497..67364232)	0.00252974	-2.08838	-4.2527	0.294912	#N/A	1	ENSGALG00000044844
gene:ENSGALG00000016802	1	136882220..136958484	0.00747402	-2.08838	-4.2527	0.294912	#N/A	1	ENSGALG00000016802
gene:ENSGALG00000051147	1	complement(160845285..160858744)	0.000890108	-2.08838	-4.2527	0.294912	#N/A	1	ENSGALG00000051147
gga-mir-6575	10	complement(3146821..3146928)	0.110934	-2.08838	-4.2527	0.294912	#N/A	1	ENSGALG00000026164
PHLDA3	26	784348..786593	0.0314458	-2.08838	-4.2527	0.294912	#N/A	1	ENSGALG00000019802
gene:ENSGALG00000054348	Z	22582992..22593599	0.00112942	-2.08838	-4.2527	0.294912	#N/A	1	ENSGALG00000054348
gene:ENSGALG00000047373	1	complement(101866823..101870908)	0.00285897	-2.08837	-4.25269	0.294913	#N/A	1	ENSGALG00000047373
gene:ENSGALG00000052317	1	complement(150080754..150082364)	0.00725123	-2.08837	-4.25269	0.294913	#N/A	1	ENSGALG00000052317
gene:ENSGALG00000044261	2	79958281..79987894	0.00474482	-2.08837	-4.25269	0.294913	#N/A	1	ENSGALG00000044261
gga-mir-1598	3	complement(22958757..22958831)	0.155756	-2.08837	-4.25269	0.294913	#N/A	1	ENSGALG00000025513
gene:ENSGALG00000046815	3	63620047..63628519	0.0013787	-2.08837	-4.25269	0.294913	#N/A	1	ENSGALG00000046815
gene:ENSGALG00000052143	12	15259583..15318501	0.000198268	-2.08837	-4.25269	0.294913	#N/A	1	ENSGALG00000052143
gene:ENSGALG00000051105	15	complement(3171246..3198993)	0.000420994	-2.08837	-4.25269	0.294913	#N/A	1	ENSGALG00000051105
gene:ENSGALG00000049380	17	4771465..4777718	0.00186788	-2.08837	-4.25269	0.294913	#N/A	1	ENSGALG00000049380
ADRA1A	22	5083582..5098900	0.00545366	-2.08837	-4.25269	0.294913	#N/A	1	ENSGALG00000000469
gene:ENSGALG00000054531	27	4090383..4093483	0.00624692	-2.08837	-4.25269	0.294913	#N/A	1	ENSGALG00000054531
gene:ENSGALG00000031520	28	1062419..1063717	0.0256178	-2.08837	-4.25269	0.294913	#N/A	1	ENSGALG00000031520
gga-mir-125b-2	1	100428097..100428186	0.129523	-2.08837	-4.25268	0.294914	#N/A	1	ENSGALG00000018244
LRRC14B	2	55800159..55802701	0.0143915	-2.08837	-4.25268	0.294914	#N/A	1	ENSGALG00000035393
gene:ENSGALG00000054132	4	complement(7952390..7986457)	0.000342172	-2.08837	-4.25268	0.294914	#N/A	1	ENSGALG00000054132
gene:ENSGALG00000049154	4	51449746..51469017	0.000604873	-2.08837	-4.25268	0.294914	#N/A	1	ENSGALG00000049154
gene:ENSGALG00000048783	6	27225590..27235541	0.00117133	-2.08837	-4.25268	0.294914	#N/A	1	ENSGALG00000048783
gene:ENSGALG00000053245	8	16918916..16939811	0.00231017	-2.08837	-4.25268	0.294914	#N/A	1	ENSGALG00000053245
[truncated: 22,229 more rows]

## Sheet: DLY vs FED
Name	Chromosome	Region	Max group mean	Log₂ fold change	Fold change	P-value	FDR p-value	Bonferroni	ENSEMBL
[truncated: 23,613 more rows]
